# Supplementary material for: Dichlorido{2-[3-(dimethyl­ammonio)­propyl­imino­meth­yl]phenolato}zinc(II) hemihydrate
Source: Acta Crystallogr Sect E Struct Rep Online. 2008 Oct 25;64(Pt 11):m1456–7. doi: 10.1107/S1600536808033977 (PMC2959570; doi:10.1107/S1600536808033977)
Supplement: Supplementary file 2 [file e-64-m1456-Isup2.hkl]

# 
# h,k,l, Fc-squared, Fo-squared, sigma(Fo-squared) and status flag 
# 
data_I
_shelx_title ' B in Pna2(1)' 
_shelx_refln_list_code          4 
_shelx_F_calc_maximum      188.67 
_exptl_crystal_F_000       724.00 
_reflns_d_resolution_high  0.7831 
 
loop_ 
 _symmetry_equiv_pos_as_xyz 
 'x, y, z' 
 '-x, -y, z+1/2' 
 'x+1/2, -y+1/2, z' 
 '-x+1/2, y+1/2, z+1/2' 
 
_cell_length_a    13.3350 
_cell_length_b    16.3840 
_cell_length_c     7.2120 
_cell_angle_alpha  90.000 
_cell_angle_beta   90.000 
_cell_angle_gamma  90.000 
 
_shelx_F_squared_multiplier     1.000 
 
loop_ 
 _refln_index_h 
 _refln_index_k 
 _refln_index_l 
 _refln_F_squared_calc 
 _refln_F_squared_meas 
 _refln_F_squared_sigma 
 _refln_observed_status 
   2   0  -9        1.05       12.73     16.82 o 
   1   1  -9       53.99       63.19     14.70 o 
   2   1  -9       32.31       45.16     13.50 o 
   3   1  -9       50.13       58.43     15.84 o 
   1   2  -9        0.67        0.00     11.27 o 
   2   2  -9        3.58        8.94     11.71 o 
   3   2  -9       10.46        1.44     12.75 o 
   1   3  -9       11.32       23.53     18.98 o 
   2   3  -9       96.35       55.13     23.07 o 
   0   0  -8      527.55      554.09     52.74 o 
   2   0  -8      352.75      400.19     42.75 o 
   4   0  -8      276.73      292.25     25.65 o 
   6   0  -8      190.38      202.45     21.75 o 
   8   0  -8       47.52       62.56     16.37 o 
   1   1  -8        7.13       24.63     10.51 o 
   2   1  -8        8.28       12.12     22.16 o 
   3   1  -8        1.43       11.54     10.57 o 
   4   1  -8       22.68       15.58     11.19 o 
   5   1  -8       90.88       96.40     10.97 o 
   6   1  -8       54.24       54.52     11.09 o 
   7   1  -8      104.18       91.09     11.73 o 
   8   1  -8       25.03       26.92     10.31 o 
   0   2  -8       51.35       58.24     13.20 o 
   1   2  -8      500.57      461.81     34.42 o 
   2   2  -8       24.38       34.98     11.44 o 
   3   2  -8      330.67      360.70     23.18 o 
   4   2  -8       11.85       14.61      7.99 o 
   5   2  -8      214.87      221.57     15.69 o 
   6   2  -8       10.90        9.32      8.35 o 
   7   2  -8       87.65       82.28     13.62 o 
   8   2  -8       11.98       17.93      9.98 o 
   1   3  -8        6.32       24.17     10.57 o 
   2   3  -8        6.35       22.94     12.48 o 
   3   3  -8       14.06       25.37     11.62 o 
   4   3  -8       41.06       26.86     13.26 o 
   5   3  -8        5.89        2.29      9.52 o 
   6   3  -8      114.04       94.99     13.17 o 
   7   3  -8        5.20       -4.99     10.43 o 
   8   3  -8       69.99       70.94     45.87 o 
   0   4  -8      333.09      272.88     35.15 o 
   1   4  -8      116.80      115.24     22.53 o 
   2   4  -8      317.04      327.15     26.34 o 
   3   4  -8       63.52      103.33     15.55 o 
   4   4  -8      294.27      336.76     22.62 o 
   5   4  -8       65.25       70.57     12.46 o 
   6   4  -8      136.40      131.93     18.50 o 
   7   4  -8       31.86       48.09     13.45 o 
   1   5  -8       16.92       29.51     10.75 o 
   2   5  -8        9.38       33.46     11.33 o 
   3   5  -8       59.59       70.18     20.20 o 
   4   5  -8        0.31       12.68     11.71 o 
   5   5  -8       97.16       77.35     16.08 o 
   6   5  -8        4.98        0.49     13.32 o 
   7   5  -8       57.13       52.46     17.48 o 
   0   6  -8       98.58      111.06     33.74 o 
   1   6  -8      118.16      122.76     15.89 o 
   2   6  -8       79.20       88.13     16.80 o 
   3   6  -8      164.66      172.93     19.56 o 
   4   6  -8       83.10       82.62     12.64 o 
   5   6  -8      171.81      147.18     25.02 o 
   6   6  -8       73.08       84.33     18.27 o 
   1   7  -8        0.21        9.10      8.44 o 
   2   7  -8       35.66       37.31     12.55 o 
   3   7  -8        0.19       17.49     11.35 o 
   4   7  -8       59.95       59.52     11.90 o 
   5   7  -8        4.81       15.44     13.23 o 
   6   7  -8       77.50       93.79     19.60 o 
   0   8  -8       59.59      110.53     21.76 o 
   1   8  -8      113.38      126.31     25.82 o 
   2   8  -8       50.69       86.70     11.83 o 
   3   8  -8      127.01      113.84     17.22 o 
   4   8  -8       51.80       77.65     22.55 o 
   5   8  -8      113.18      111.03     15.62 o 
   1   9  -8        7.72       -6.50     11.80 o 
   2   9  -8        0.88       15.35     14.45 o 
   3   9  -8        8.05        1.27     12.20 o 
   4   9  -8        8.34       12.87     18.62 o 
   0  10  -8      173.71      181.64     28.36 o 
   1  10  -8       40.34       38.99     11.45 o 
   2  10  -8      148.66      177.00     28.21 o 
   2   0  -7      265.64      235.35     16.06 o 
   4   0  -7       52.00       43.94     11.02 o 
   6   0  -7      264.20      233.47     45.99 o 
   8   0  -7      386.52      396.53     31.22 o 
  10   0  -7       39.81       30.25     16.63 o 
   0   1  -7      161.76      185.70     17.85 o 
   1   1  -7      873.32      924.85     39.68 o 
   2   1  -7      152.18      164.71     10.13 o 
   3   1  -7      216.65      201.42     13.77 o 
   4   1  -7      162.11      158.90     12.00 o 
   5   1  -7      344.62      318.60     18.21 o 
   6   1  -7      188.89      178.63     13.74 o 
   7   1  -7      204.12      218.66     15.72 o 
   8   1  -7       69.95       79.93     10.43 o 
   9   1  -7       11.50       20.38      8.41 o 
  10   1  -7       11.04        9.32      8.13 o 
  11   1  -7       16.18       21.67     10.62 o 
   1   2  -7       43.61       43.96      6.21 o 
   2   2  -7       22.26       40.27      6.30 o 
   3   2  -7       45.57       36.90      7.45 o 
   4   2  -7       13.16       16.44      7.31 o 
   5   2  -7       89.51      118.76     10.94 o 
   6   2  -7       50.66       43.43      8.37 o 
   7   2  -7      241.29      216.44     15.40 o 
   8   2  -7       41.44       40.55     11.12 o 
   9   2  -7      117.62      145.24     13.32 o 
  10   2  -7        7.24       -4.75      7.59 o 
   0   3  -7     1325.37     1366.21     66.41 o 
   1   3  -7       90.52      115.00     10.82 o 
   2   3  -7      536.79      525.60     22.85 o 
   3   3  -7       43.83       61.60     10.90 o 
   4   3  -7      202.67      164.50     12.85 o 
   5   3  -7      129.30      151.27     11.94 o 
   6   3  -7      388.05      368.27     20.82 o 
   7   3  -7       58.01       52.36      9.09 o 
   8   3  -7       74.86       79.77     10.55 o 
   9   3  -7       15.51        5.99      7.76 o 
  10   3  -7       13.89       15.68      8.72 o 
   1   4  -7       45.42       39.70      7.05 o 
   2   4  -7       63.50       84.87     10.99 o 
   3   4  -7       20.11       18.61      6.96 o 
   4   4  -7       31.82       36.25      9.26 o 
   5   4  -7       16.37       10.45      8.28 o 
   6   4  -7      104.27      105.22     10.67 o 
   7   4  -7       83.71      119.06     15.53 o 
   8   4  -7      158.34      165.10     21.24 o 
   9   4  -7       31.85       23.05      8.38 o 
  10   4  -7       48.92       30.22      9.69 o 
   0   5  -7       56.16       66.25     11.76 o 
   1   5  -7     1048.51      992.29     44.24 o 
   2   5  -7       56.71       59.90      7.97 o 
   3   5  -7      411.06      425.57     25.76 o 
   4   5  -7       49.12       46.27      9.22 o 
   5   5  -7      371.52      368.63     30.71 o 
   6   5  -7        6.09       38.15     12.63 o 
   7   5  -7      212.40      231.77     19.47 o 
   8   5  -7        5.74       13.09      9.02 o 
   9   5  -7       15.82       13.71     12.03 o 
  10   5  -7        4.92        4.96     14.13 o 
   1   6  -7       28.95       33.78      7.81 o 
   2   6  -7       66.20       84.30     10.42 o 
   3   6  -7       49.65       55.16      8.12 o 
   4   6  -7       26.46       27.90     11.63 o 
   5   6  -7       33.07       29.67      9.10 o 
   6   6  -7       58.92       46.41     13.04 o 
   7   6  -7       91.91       84.32     17.03 o 
   8   6  -7      104.05       91.56     16.84 o 
   9   6  -7       55.67       45.80     14.73 o 
   0   7  -7      655.95      600.19     43.35 o 
   1   7  -7       19.44       31.15      9.75 o 
   2   7  -7      300.52      318.61     20.72 o 
   3   7  -7       13.70       20.49      7.34 o 
   4   7  -7      295.82      323.20     27.08 o 
   5   7  -7       32.66       43.01     13.61 o 
   6   7  -7      342.57      329.50     22.99 o 
   7   7  -7        1.55       12.83     11.31 o 
   8   7  -7       80.99       81.26     16.63 o 
   9   7  -7        1.91        2.66     20.02 o 
   1   8  -7       75.81       81.80      9.66 o 
   2   8  -7       16.23       25.27      8.91 o 
   3   8  -7       90.41       95.23     17.53 o 
   4   8  -7       12.36       16.66      7.62 o 
   5   8  -7       14.00       17.13      7.88 o 
   6   8  -7       16.61       40.54     15.66 o 
   7   8  -7       83.28       68.94     15.10 o 
   8   8  -7       21.21       26.01     12.71 o 
   0   9  -7       89.16      116.95     15.41 o 
   1   9  -7      214.79      195.78     16.59 o 
   2   9  -7       20.05       20.97      8.24 o 
   3   9  -7      176.99      214.62     21.53 o 
   4   9  -7       20.33       21.27      7.44 o 
   5   9  -7      209.64      198.81     18.09 o 
   6   9  -7       30.83       43.81     10.71 o 
   7   9  -7      116.33      127.48     14.96 o 
   8   9  -7        2.76        2.21     14.38 o 
   1  10  -7        0.16        6.36      8.25 o 
   2  10  -7       51.82       41.66     10.12 o 
   3  10  -7        5.80        0.99      8.46 o 
   4  10  -7       17.25       13.73      7.74 o 
   5  10  -7        8.58       22.00      7.90 o 
   6  10  -7       48.61       63.05     13.43 o 
   7  10  -7       14.13       23.03     12.26 o 
   0  11  -7      299.66      319.58     62.79 o 
   1  11  -7      139.61      133.52     18.88 o 
   2  11  -7      175.74      188.39     16.76 o 
   3  11  -7       23.60       33.00     10.75 o 
   4  11  -7      126.99      130.54     14.21 o 
   5  11  -7       78.68       97.00     11.42 o 
   6  11  -7       94.75       96.58     12.37 o 
   1  12  -7        3.45       16.54      8.84 o 
   2  12  -7       11.39       17.04      9.42 o 
   3  12  -7       10.80        4.59      9.39 o 
   4  12  -7        0.79        5.38     10.25 o 
   5  12  -7       39.04       51.69     12.87 o 
   0  13  -7      135.73      156.43     32.39 o 
   1  13  -7       85.60       76.61     21.28 o 
   2  13  -7       64.26       87.68     13.61 o 
   3  13  -7       37.44       42.97     20.74 o 
   0   0  -6     3631.43     3562.05    199.37 o 
   2   0  -6      751.92      763.26     37.38 o 
   4   0  -6      251.24      209.07     20.27 o 
   6   0  -6      535.22      558.08     36.62 o 
   8   0  -6      152.41      188.31     18.99 o 
  10   0  -6       24.31       28.89     11.66 o 
  12   0  -6       76.94       46.43     16.22 o 
   1   1  -6      150.49      152.70      9.62 o 
   2   1  -6      107.29      127.79      7.63 o 
   3   1  -6      229.83      232.65     14.73 o 
   4   1  -6       85.01       95.61      8.88 o 
   5   1  -6       26.08       22.90      6.18 o 
   6   1  -6       26.81       34.00      7.35 o 
   7   1  -6      221.29      202.40     13.67 o 
   8   1  -6      129.42      127.93     11.56 o 
   9   1  -6      129.59      126.81     14.32 o 
  10   1  -6       65.96       73.03      9.89 o 
  11   1  -6       27.83       34.37      9.11 o 
  12   1  -6       19.11       13.25      8.58 o 
   0   2  -6       82.65      110.62     10.52 o 
   1   2  -6     1491.50     1490.45     42.88 o 
   2   2  -6      209.98      242.28      9.54 o 
   3   2  -6      493.18      497.95     20.51 o 
   4   2  -6      129.80      115.82      9.53 o 
   5   2  -6      415.00      379.28     19.45 o 
   6   2  -6       41.60       54.12      7.93 o 
   7   2  -6      391.36      447.00     28.59 o 
   8   2  -6       33.73       51.41      8.44 o 
   9   2  -6       45.69       67.57      9.47 o 
  10   2  -6       12.27        5.68      9.39 o 
  11   2  -6       18.14       22.88      8.38 o 
  12   2  -6       16.77       21.09      8.45 o 
   1   3  -6       89.85      104.94     10.37 o 
   2   3  -6      405.88      358.82     13.51 o 
   3   3  -6       27.45       42.89      5.04 o 
   4   3  -6       18.60       19.36      4.96 o 
   5   3  -6       57.93       49.07      7.35 o 
   6   3  -6      145.23      139.22     10.94 o 
   7   3  -6      119.68      123.76     10.88 o 
   8   3  -6      309.74      321.78     18.67 o 
   9   3  -6       52.21       59.86      8.98 o 
  10   3  -6       76.64       73.20     10.80 o 
  11   3  -6       12.82       15.27      8.07 o 
  12   3  -6       17.60       17.78     11.32 o 
   0   4  -6      851.65      886.80     61.11 o 
   1   4  -6      313.23      352.03     14.32 o 
   2   4  -6      480.75      491.45     17.60 o 
   3   4  -6      125.28      136.12      8.12 o 
   4   4  -6      432.39      450.38     18.16 o 
   5   4  -6      147.00      158.98     16.10 o 
   6   4  -6      711.83      710.28     31.61 o 
   7   4  -6      165.58      179.54     13.12 o 
   8   4  -6      182.76      219.68     14.57 o 
   9   4  -6        6.60        8.39      9.29 o 
  10   4  -6        9.44        4.53      7.13 o 
  11   4  -6       24.99       19.96      8.24 o 
  12   4  -6       16.77        2.92      7.82 o 
   1   5  -6       98.69       95.75      8.22 o 
   2   5  -6       69.56       86.85      7.13 o 
   3   5  -6      158.20      151.51     15.80 o 
   4   5  -6      142.64      146.29      9.38 o 
   5   5  -6       52.00       60.93      6.01 o 
   6   5  -6       23.85       34.37     10.66 o 
   7   5  -6      234.59      213.97     26.45 o 
   8   5  -6        8.83       13.85      6.87 o 
   9   5  -6      214.20      228.38     15.23 o 
  10   5  -6       16.00        2.92      7.57 o 
  11   5  -6       22.53       24.39      8.90 o 
  12   5  -6        8.49       11.00      9.68 o 
   0   6  -6      578.28      542.63     35.85 o 
   1   6  -6      549.60      528.35     25.59 o 
   2   6  -6      207.63      243.52     12.71 o 
   3   6  -6      221.65      220.24     21.07 o 
   4   6  -6       83.60       89.11     14.89 o 
   5   6  -6      396.37      418.23     20.58 o 
   6   6  -6      291.90      273.91     18.84 o 
   7   6  -6      242.65      237.44     21.88 o 
   8   6  -6      190.23      239.81     46.08 o 
   9   6  -6       32.53       34.15      9.48 o 
  10   6  -6        3.55       -2.44      7.64 o 
  11   6  -6        8.39        4.67     10.24 o 
   1   7  -6        7.11        4.28      5.05 o 
   2   7  -6      181.05      178.49     10.91 o 
   3   7  -6       73.73       52.14      7.32 o 
   4   7  -6       20.42       10.07      5.88 o 
   5   7  -6      155.32      140.04     11.04 o 
   6   7  -6      128.80      119.23     10.72 o 
   7   7  -6       16.73        0.23      6.74 o 
   8   7  -6      346.43      307.89     27.12 o 
   9   7  -6       16.46       29.62     11.64 o 
  10   7  -6       65.29       60.15     13.53 o 
  11   7  -6       16.11       15.00     11.80 o 
   0   8  -6      291.80      303.69     23.62 o 
   1   8  -6      748.09      694.74     31.57 o 
   2   8  -6      358.58      343.72     18.21 o 
   3   8  -6      163.78      158.09     11.69 o 
   4   8  -6      169.21      163.96     11.97 o 
   5   8  -6      255.47      270.85     15.91 o 
   6   8  -6       51.20       63.35      8.69 o 
   7   8  -6      260.85      328.01     19.94 o 
   8   8  -6       17.90       25.25     10.92 o 
   9   8  -6       53.66       44.84     12.41 o 
  10   8  -6        7.18       14.15     10.64 o 
  11   8  -6        6.04        5.32     21.14 o 
   1   9  -6       30.99       25.30      6.59 o 
   2   9  -6       24.40       22.09      6.90 o 
   3   9  -6       66.19       65.47      8.62 o 
   4   9  -6       15.83       24.68      6.88 o 
   5   9  -6       54.60       44.18      8.00 o 
   6   9  -6       10.74       23.60      7.17 o 
   7   9  -6      103.78      112.73     12.82 o 
   8   9  -6        9.37       13.84      8.35 o 
   9   9  -6      105.26      102.82     16.21 o 
  10   9  -6        2.38      -10.08      9.91 o 
   0  10  -6      846.60      816.88     52.47 o 
   1  10  -6      282.00      282.57     16.32 o 
   2  10  -6      414.95      390.31     20.21 o 
   3  10  -6      101.75       87.61      9.61 o 
   4  10  -6      190.15      201.32     16.29 o 
   5  10  -6       16.93       27.49      7.45 o 
   6  10  -6      325.75      317.88     18.31 o 
   7  10  -6        6.10        4.03      7.28 o 
   8  10  -6       96.02      123.07     14.77 o 
   9  10  -6       20.34       15.83     10.65 o 
  10  10  -6       24.28       20.22     14.14 o 
   1  11  -6       73.53       68.58      9.18 o 
   2  11  -6       51.43       78.09     10.88 o 
   3  11  -6       32.82       17.68      8.75 o 
   4  11  -6       61.78       54.55      8.71 o 
   5  11  -6       11.03       18.87      9.54 o 
   6  11  -6       59.24       41.14      8.85 o 
   7  11  -6        6.99       11.52      7.82 o 
   8  11  -6       65.72       74.25     15.94 o 
   9  11  -6       15.04        2.58     10.07 o 
   0  12  -6      131.24      123.92     16.01 o 
   1  12  -6      434.04      389.93     22.33 o 
   2  12  -6      111.39      130.98     14.23 o 
   3  12  -6      342.62      302.67     22.44 o 
   4  12  -6       52.39       44.72     13.90 o 
   5  12  -6      286.84      298.24     21.09 o 
   6  12  -6        9.59        1.02      7.10 o 
   7  12  -6      152.47      147.37     13.19 o 
   8  12  -6       15.14       18.92      9.20 o 
   1  13  -6        3.46        4.82      7.48 o 
   2  13  -6       47.06       35.49     10.00 o 
   3  13  -6       22.06        9.13      9.14 o 
   4  13  -6        8.24        0.34      9.93 o 
   5  13  -6       45.15       51.86      9.81 o 
   6  13  -6        9.04       15.55      8.31 o 
   7  13  -6       62.71       67.92     11.63 o 
   0  14  -6      391.06      357.36     36.92 o 
   1  14  -6       25.58       28.32      8.74 o 
   2  14  -6      283.52      283.61     23.20 o 
   3  14  -6       54.82       46.77     10.84 o 
   4  14  -6      185.46      190.11     33.25 o 
   5  14  -6        9.39       -0.94     16.86 o 
   6  14  -6      120.25      114.59     16.58 o 
   1  15  -6        5.81        9.56      9.06 o 
   2  15  -6        2.26        9.45     10.18 o 
   3  15  -6        4.07       -7.95     10.68 o 
   4  15  -6       26.45       24.17     13.73 o 
   2   0  -5      337.90      325.36     24.39 o 
   4   0  -5       64.09       66.55      7.96 o 
   6   0  -5       52.73       32.19     12.04 o 
   8   0  -5      621.74      550.22     52.01 o 
  10   0  -5      430.43      435.71     32.71 o 
  12   0  -5      138.54      167.28     19.59 o 
  14   0  -5       72.87       82.53     17.25 o 
   0   1  -5     1587.05     1609.91     53.44 o 
   1   1  -5     1251.47     1268.67     33.36 o 
   2   1  -5     1720.91     1683.45     45.36 o 
   3   1  -5     1823.83     1800.39     55.71 o 
   4   1  -5      840.53      832.42     31.37 o 
   5   1  -5     1225.19     1135.57     48.09 o 
   6   1  -5      403.87      383.27     18.00 o 
   7   1  -5      505.31      546.95     27.80 o 
   8   1  -5      187.43      185.00     12.69 o 
   9   1  -5      161.23      158.62     12.24 o 
  10   1  -5       20.15       18.74      7.52 o 
  11   1  -5       52.58       59.44     10.57 o 
  12   1  -5       22.03       18.57      7.77 o 
  13   1  -5       44.34       46.60      9.75 o 
  14   1  -5       42.60       41.03     10.83 o 
   1   2  -5      263.56      276.38      9.71 o 
   2   2  -5      194.13      226.80      8.32 o 
   3   2  -5      441.01      421.72     14.51 o 
   4   2  -5      119.46      130.84      8.00 o 
   5   2  -5      132.33      143.27      8.62 o 
   6   2  -5       84.14       94.78      8.98 o 
   7   2  -5      278.08      268.47     14.29 o 
   8   2  -5      228.89      236.57     13.95 o 
   9   2  -5      550.16      511.71     24.93 o 
  10   2  -5       51.19       49.05      8.43 o 
  11   2  -5      198.62      211.85     15.17 o 
  12   2  -5        2.47       -2.81      7.09 o 
  13   2  -5       40.08       46.19      9.84 o 
  14   2  -5        1.12       -7.53      9.25 o 
   0   3  -5     1888.66     1874.00     74.30 o 
   1   3  -5     1363.86     1349.20     42.30 o 
   2   3  -5     1479.80     1483.58     46.01 o 
   3   3  -5      411.60      435.41     15.15 o 
   4   3  -5     1748.75     1763.94     61.16 o 
   5   3  -5      231.97      226.10     11.05 o 
   6   3  -5     1227.93     1273.60     46.59 o 
   7   3  -5      110.75      110.25      9.37 o 
   8   3  -5      775.84      751.66     36.40 o 
   9   3  -5       89.88       82.68      9.26 o 
  10   3  -5      193.07      194.05     14.21 o 
  11   3  -5       26.26       18.70      7.48 o 
  12   3  -5       29.00       19.77      8.17 o 
  13   3  -5        1.29        2.12      8.03 o 
  14   3  -5       23.01        9.56     10.95 o 
   1   4  -5      140.75      148.52      7.54 o 
   2   4  -5      257.11      284.58     10.54 o 
   3   4  -5      233.32      232.12     11.91 o 
   4   4  -5      326.64      337.68     14.36 o 
   5   4  -5       87.65       94.93      6.49 o 
   6   4  -5      413.36      383.87     16.82 o 
   7   4  -5      314.98      279.64     13.46 o 
   8   4  -5      393.36      396.07     19.57 o 
   9   4  -5      153.45      144.93     11.60 o 
  10   4  -5      111.02      107.08     10.86 o 
  11   4  -5       24.37       18.97      7.30 o 
  12   4  -5       36.89       34.22      8.49 o 
  13   4  -5       25.62       29.16      9.03 o 
   0   5  -5      393.89      359.98     27.37 o 
   1   5  -5     2411.89     2302.49     75.27 o 
   2   5  -5      120.71      137.31     10.51 o 
   3   5  -5     1051.59     1057.21     36.72 o 
   4   5  -5       17.30        9.11      3.68 o 
   5   5  -5      384.18      361.21     16.43 o 
   6   5  -5       99.57      106.54      7.24 o 
   7   5  -5      932.38      948.83     36.55 o 
   8   5  -5      141.99      143.34      9.83 o 
   9   5  -5      566.88      574.33     27.77 o 
  10   5  -5       20.09       21.72      7.41 o 
  11   5  -5       35.13       52.82      9.85 o 
  12   5  -5        0.90       -3.41      8.17 o 
  13   5  -5       37.48       42.56     10.58 o 
   1   6  -5       97.61       99.38      8.23 o 
   2   6  -5      262.30      272.09     14.13 o 
   3   6  -5      123.67      126.01      7.15 o 
   4   6  -5        6.48       20.09      4.53 o 
   5   6  -5      330.24      319.19     14.53 o 
   6   6  -5        8.27        9.50      4.51 o 
   7   6  -5      392.31      384.28     22.24 o 
   8   6  -5      106.98       95.66      8.91 o 
   9   6  -5      128.85      139.91     11.28 o 
  10   6  -5      124.88      100.74     16.18 o 
  11   6  -5       37.52       38.12      9.57 o 
  12   6  -5       18.82       15.44      9.06 o 
  13   6  -5       68.50       71.32     16.63 o 
   0   7  -5     2384.60     2257.50    129.44 o 
   1   7  -5       81.99       82.19      7.53 o 
   2   7  -5     1609.96     1596.05     59.42 o 
   3   7  -5       27.30       29.23      5.10 o 
   4   7  -5      722.50      681.93     30.42 o 
   5   7  -5       71.66       88.07      8.37 o 
   6   7  -5      578.66      522.13     24.10 o 
   7   7  -5       25.04       23.94      5.40 o 
   8   7  -5      411.72      440.17     21.69 o 
   9   7  -5       14.66       24.53      6.60 o 
  10   7  -5      233.00      217.25     21.07 o 
  11   7  -5        7.40        6.49     10.25 o 
  12   7  -5       36.52       26.45      9.20 o 
  13   7  -5        5.75       -3.50      9.48 o 
   1   8  -5      222.05      208.20     12.54 o 
   2   8  -5       31.82       43.96      6.47 o 
   3   8  -5       98.38      105.62      7.85 o 
   4   8  -5      118.98      120.43      9.75 o 
   5   8  -5       64.91       50.71      7.07 o 
   6   8  -5       76.95       95.13      9.00 o 
   7   8  -5       84.71       88.33     11.65 o 
   8   8  -5      175.33      191.52     15.20 o 
   9   8  -5      159.12      174.99     14.91 o 
  10   8  -5      203.00      183.58     16.29 o 
  11   8  -5       68.70       40.26     19.85 o 
  12   8  -5       34.86       19.88      9.29 o 
   0   9  -5      224.07      235.97     23.23 o 
   1   9  -5     1415.53     1279.19     54.59 o 
   2   9  -5       41.54       37.24      5.72 o 
   3   9  -5     1194.00     1178.91     45.05 o 
   4   9  -5       25.46       26.46      6.26 o 
   5   9  -5      720.67      746.26     32.34 o 
   6   9  -5       53.47       51.71      8.51 o 
   7   9  -5      376.60      385.10     19.75 o 
   8   9  -5      136.31      137.95     12.88 o 
   9   9  -5      108.19      129.31     13.27 o 
  10   9  -5        8.05        3.68      8.38 o 
  11   9  -5       13.81       14.67      9.01 o 
  12   9  -5        4.37       -4.24     17.86 o 
   1  10  -5       29.87       36.92      6.54 o 
   2  10  -5      202.53      164.54     12.02 o 
   3  10  -5       18.26       25.19      5.50 o 
   4  10  -5       51.90       41.25      7.08 o 
   5  10  -5        7.61       13.94      6.56 o 
   6  10  -5      121.86      103.87     13.65 o 
   7  10  -5        5.05        2.21      6.27 o 
   8  10  -5      211.41      183.70     13.52 o 
   9  10  -5       30.21       45.59      9.75 o 
  10  10  -5       50.50       20.75     11.05 o 
  11  10  -5       30.16       31.75      9.71 o 
   0  11  -5      531.30      470.39     32.63 o 
   1  11  -5       97.37      105.26      9.63 o 
   2  11  -5      694.83      680.51     30.99 o 
   3  11  -5      132.20      150.58     14.90 o 
   4  11  -5      581.66      554.78     27.60 o 
   5  11  -5       32.91       37.62      7.88 o 
   6  11  -5      264.61      288.24     20.11 o 
   7  11  -5       93.33      107.49     10.45 o 
   8  11  -5       99.48      114.46     13.17 o 
   9  11  -5       71.25       81.75     19.04 o 
  10  11  -5       24.18       21.43      8.73 o 
  11  11  -5        6.77       -7.35      8.76 o 
   1  12  -5       14.42       22.68      6.84 o 
   2  12  -5       54.41       52.95      7.98 o 
   3  12  -5       71.71       69.02     10.15 o 
   4  12  -5       48.43       40.63      7.90 o 
   5  12  -5       45.12       60.65      9.08 o 
   6  12  -5       20.94        7.52      6.90 o 
   7  12  -5      145.30      114.13     13.05 o 
   8  12  -5        9.09        6.96      7.19 o 
   9  12  -5      136.96      149.28     16.68 o 
  10  12  -5        0.50        2.99      8.26 o 
   0  13  -5      122.09      149.82     16.56 o 
   1  13  -5      333.75      350.72     20.12 o 
   2  13  -5      113.42      131.17     11.65 o 
   3  13  -5      405.34      418.81     26.41 o 
   4  13  -5       97.46      126.80     13.44 o 
   5  13  -5      250.31      263.97     17.48 o 
   6  13  -5       66.90       77.67     11.14 o 
   7  13  -5       89.62       89.26     12.70 o 
   8  13  -5       40.87       37.27      8.31 o 
   9  13  -5       40.35       33.87     11.64 o 
   1  14  -5        9.51        1.60      7.09 o 
   2  14  -5       40.38       21.92      7.77 o 
   3  14  -5        0.06        7.59      8.60 o 
   4  14  -5      118.34      111.77     21.59 o 
   5  14  -5       67.15       62.13      9.74 o 
   6  14  -5      106.28       93.16     12.27 o 
   7  14  -5        2.40        1.69      8.85 o 
   8  14  -5       97.44       91.71     11.12 o 
   0  15  -5      260.25      250.33     23.50 o 
   1  15  -5      196.77      180.38     14.08 o 
   2  15  -5      158.22      157.43     13.46 o 
   3  15  -5      201.50      216.07     18.46 o 
   4  15  -5       65.53       86.14     14.91 o 
   5  15  -5       78.21      109.68     13.44 o 
   6  15  -5       28.94       36.19     15.47 o 
   7  15  -5       36.63       59.95     16.21 o 
   1  16  -5        4.56       -1.74     11.48 o 
   2  16  -5       26.73       41.07      9.37 o 
   3  16  -5       19.73       15.68     15.51 o 
   4  16  -5       31.62       29.61     11.31 o 
   5  16  -5       36.10       30.05     12.09 o 
   0  17  -5      112.19      106.25     21.20 o 
   1  17  -5       15.26       25.49      9.47 o 
   2  17  -5      133.59      105.53     14.95 o 
   3  17  -5       53.92       47.02     13.55 o 
   0   0  -4     1935.09     2102.77     97.38 o 
   2   0  -4     5814.01     5944.72    234.04 o 
   4   0  -4     5505.53     5657.62    221.59 o 
   6   0  -4     1729.56     1818.25     81.38 o 
   8   0  -4      638.81      608.86     40.45 o 
  10   0  -4      207.48      236.51     20.42 o 
  12   0  -4       25.13       33.80     11.52 o 
  14   0  -4       21.02       18.87     17.59 o 
   1   1  -4      564.25      587.90     16.29 o 
   2   1  -4       44.59       64.06      4.53 o 
   3   1  -4     1689.39     1663.87     44.15 o 
   4   1  -4      576.74      540.32     18.35 o 
   5   1  -4     1221.78     1254.86     47.19 o 
   6   1  -4      265.73      265.06     12.35 o 
   7   1  -4      146.95      160.93      8.57 o 
   8   1  -4      152.61      150.72     10.28 o 
   9   1  -4      536.65      520.64     24.66 o 
  10   1  -4      215.41      220.84     14.20 o 
  11   1  -4      535.91      525.46     30.37 o 
  12   1  -4       86.37       81.77     10.38 o 
  13   1  -4       55.03       62.44      9.76 o 
  14   1  -4       16.57        7.64     12.31 o 
  15   1  -4       26.53       10.28     29.82 o 
   0   2  -4      449.05      412.89     16.30 o 
   1   2  -4     2706.46     2827.16     77.96 o 
   2   2  -4      392.31      440.16     12.72 o 
   3   2  -4     5400.58     5423.03    152.55 o 
   4   2  -4     1251.53     1293.10     40.59 o 
   5   2  -4     1981.77     1839.31     79.44 o 
   6   2  -4      149.87      141.14      8.24 o 
   7   2  -4      403.02      410.94     16.87 o 
   8   2  -4       14.38       16.91      4.49 o 
   9   2  -4      515.62      502.58     24.35 o 
  10   2  -4       11.50        2.26      5.96 o 
  11   2  -4       94.22      114.03     10.58 o 
  12   2  -4        2.12       -5.20      6.57 o 
  13   2  -4        1.44       -6.12      7.02 o 
  14   2  -4       13.91        3.60     10.78 o 
  15   2  -4        6.59       11.86     14.11 o 
   1   3  -4      139.66      127.43      7.90 o 
   2   3  -4      369.95      388.09     13.85 o 
   3   3  -4       70.88       82.96      5.12 o 
   4   3  -4     1382.27     1381.15     43.25 o 
   5   3  -4      469.91      464.27     19.48 o 
   6   3  -4      282.05      287.96     14.14 o 
   7   3  -4      236.66      245.32     11.43 o 
   8   3  -4      488.59      449.02     18.71 o 
   9   3  -4       11.03        7.91      4.74 o 
  10   3  -4      927.93      916.53     39.77 o 
  11   3  -4       17.22       20.21      7.14 o 
  12   3  -4      375.40      398.94     21.12 o 
  13   3  -4       16.74       18.45      7.80 o 
  14   3  -4       50.27       57.29     15.22 o 
  15   3  -4       18.25       20.20     14.34 o 
   0   4  -4     1778.89     1692.60     78.47 o 
   1   4  -4      282.36      347.73     13.06 o 
   2   4  -4     3459.79     3452.53    104.96 o 
   3   4  -4     1860.47     1875.30     57.03 o 
   4   4  -4     1415.08     1372.19     43.51 o 
   5   4  -4      708.10      727.37     27.34 o 
   6   4  -4      176.81      189.70      9.59 o 
   7   4  -4       36.60       37.43      5.67 o 
   8   4  -4      696.86      693.27     28.09 o 
   9   4  -4      171.67      156.10     10.04 o 
  10   4  -4      321.28      339.16     16.44 o 
  11   4  -4        0.73       -3.19      6.14 o 
  12   4  -4        9.05        7.03      6.74 o 
  13   4  -4       13.74        9.59      7.52 o 
  14   4  -4        3.51      -10.40     10.04 o 
   1   5  -4      339.70      361.23     13.46 o 
   2   5  -4       25.20       42.02      4.09 o 
   3   5  -4      284.38      278.64     11.33 o 
   4   5  -4       32.48       41.99      4.05 o 
   5   5  -4     1698.50     1632.01     54.88 o 
   6   5  -4      201.37      215.76     13.01 o 
   7   5  -4      690.71      622.52     24.25 o 
   8   5  -4      153.66      156.15      9.49 o 
   9   5  -4      914.07      890.42     33.80 o 
  10   5  -4       30.38       40.21      6.33 o 
  11   5  -4      556.72      520.30     30.83 o 
  12   5  -4       10.68        1.79      8.14 o 
  13   5  -4       86.63       68.65     11.76 o 
  14   5  -4        8.59        3.31     10.95 o 
   0   6  -4     2270.45     2417.30    109.45 o 
   1   6  -4     2120.82     2066.45     68.99 o 
   2   6  -4     2843.66     2810.82     90.90 o 
   3   6  -4      832.29      840.69     34.88 o 
   4   6  -4      992.45      990.40     34.17 o 
   5   6  -4      147.29      168.91     10.35 o 
   6   6  -4      309.45      312.11     13.43 o 
   7   6  -4      159.60      149.10      9.93 o 
   8   6  -4      413.96      451.21     19.97 o 
   9   6  -4      178.98      199.52     12.94 o 
  10   6  -4      214.15      234.16     14.37 o 
  11   6  -4       43.11       55.82      8.11 o 
  12   6  -4       29.14       17.28      8.51 o 
  13   6  -4        0.56       -6.53      7.70 o 
  14   6  -4        3.00       -5.92     10.00 o 
   1   7  -4        7.72       27.15      4.97 o 
   2   7  -4      349.57      351.33     19.08 o 
   3   7  -4        9.46       12.45      3.63 o 
   4   7  -4      487.67      478.47     21.12 o 
   5   7  -4      136.42      142.32      8.79 o 
   6   7  -4      807.12      768.33     29.74 o 
   7   7  -4       45.91       45.98      5.45 o 
   8   7  -4      316.95      319.66     22.42 o 
   9   7  -4       19.22       17.60      5.84 o 
  10   7  -4      375.39      325.24     18.62 o 
  11   7  -4       26.85       28.78      7.35 o 
  12   7  -4      178.30      153.69     13.10 o 
  13   7  -4       11.92       -6.39      8.11 o 
  14   7  -4       72.79       65.11     15.53 o 
   0   8  -4      665.11      554.78     36.99 o 
   1   8  -4     2690.77     2583.57    100.57 o 
   2   8  -4      485.69      466.14     19.95 o 
   3   8  -4     2228.38     2229.95     90.72 o 
   4   8  -4      304.58      320.95     14.75 o 
   5   8  -4      235.64      236.06     11.13 o 
   6   8  -4       13.62       16.63      4.70 o 
   7   8  -4      402.41      376.76     16.29 o 
   8   8  -4       76.68      102.50      7.79 o 
   9   8  -4      720.62      700.01     32.81 o 
  10   8  -4       16.40       17.61      6.51 o 
  11   8  -4       25.09       23.47      7.39 o 
  12   8  -4        9.24        6.65      6.48 o 
  13   8  -4        6.18       11.74      7.68 o 
   1   9  -4       82.52       70.51      7.02 o 
   2   9  -4      169.20      157.07      9.17 o 
   3   9  -4       28.14       36.95      5.08 o 
   4   9  -4      276.94      265.60     13.15 o 
   5   9  -4      252.40      248.38     20.80 o 
   6   9  -4      155.46      173.36     11.63 o 
   7   9  -4      273.93      265.93     15.68 o 
   8   9  -4       35.43       31.47      6.84 o 
   9   9  -4      183.71      179.63     12.47 o 
  10   9  -4       14.93        9.29      6.34 o 
  11   9  -4      155.07      162.58     13.04 o 
  12   9  -4        0.67       -9.26      6.18 o 
  13   9  -4       40.61       33.14     11.59 o 
   0  10  -4     1343.85     1293.25     69.88 o 
   1  10  -4       50.41       55.88      6.61 o 
   2  10  -4     1338.57     1259.48     45.81 o 
   3  10  -4      236.51      217.87     11.39 o 
   4  10  -4     1202.31     1105.21     42.56 o 
   5  10  -4      185.85      217.05     15.43 o 
   6  10  -4      465.43      466.41     22.20 o 
   7  10  -4       68.52       76.65      8.84 o 
   8  10  -4      410.83      450.44     22.15 o 
   9  10  -4        5.46        7.64      7.46 o 
  10  10  -4      188.62      180.40     15.93 o 
  11  10  -4       12.72        9.67      8.47 o 
  12  10  -4       17.25       -1.03      9.83 o 
  13  10  -4        3.67       -0.12      8.45 o 
   1  11  -4       57.36       58.51      6.86 o 
   2  11  -4      118.39      133.68     10.76 o 
   3  11  -4       72.57       68.30      6.79 o 
   4  11  -4      347.51      331.30     15.66 o 
   5  11  -4      226.51      228.02     13.78 o 
   6  11  -4      112.49      108.24      9.97 o 
   7  11  -4       40.78       30.60      7.23 o 
   8  11  -4       70.63       53.23      8.34 o 
   9  11  -4       80.43       59.01      8.60 o 
  10  11  -4      189.92      240.15     26.08 o 
  11  11  -4       67.60       50.90     12.51 o 
  12  11  -4       39.16       29.09     15.69 o 
   0  12  -4        0.48       -0.74      7.15 o 
   1  12  -4      421.24      412.55     20.24 o 
   2  12  -4       62.77       62.99      7.67 o 
   3  12  -4     1520.93     1404.94     59.72 o 
   4  12  -4       24.06       20.72      5.97 o 
   5  12  -4      544.75      553.95     25.81 o 
   6  12  -4       75.03       76.16     14.66 o 
   7  12  -4      203.52      241.02     15.06 o 
   8  12  -4       20.56       24.91      7.37 o 
   9  12  -4      194.21      195.51     15.53 o 
  10  12  -4        4.20        8.94      8.45 o 
  11  12  -4       33.12       22.39      9.13 o 
   1  13  -4       89.96       82.85      8.95 o 
   2  13  -4      204.61      221.54     14.04 o 
   3  13  -4      191.82      206.35     15.92 o 
   4  13  -4       63.88       62.61     19.65 o 
   5  13  -4       24.23       32.52      8.42 o 
   6  13  -4       64.22       64.60     11.39 o 
   7  13  -4       28.30       39.99      8.03 o 
   8  13  -4       78.71       71.01      9.17 o 
   9  13  -4       60.10       77.84      9.79 o 
  10  13  -4      111.45       92.46     12.85 o 
  11  13  -4       53.89       90.71     13.18 o 
   0  14  -4      306.79      294.02     24.88 o 
   1  14  -4       82.68       65.02      8.85 o 
   2  14  -4      480.67      379.49     20.99 o 
   3  14  -4       70.29       50.00      8.03 o 
   4  14  -4      510.89      526.39     29.86 o 
   5  14  -4       14.76       17.36      7.17 o 
   6  14  -4      158.66      160.88     13.10 o 
   7  14  -4       10.36       17.26      8.92 o 
   8  14  -4      104.21      102.81     10.84 o 
   9  14  -4        0.44       -8.86      6.92 o 
  10  14  -4       30.45       28.79     31.19 o 
   1  15  -4       26.04       12.31      7.22 o 
   2  15  -4       34.47       23.26      8.54 o 
   3  15  -4       19.63       33.43      7.79 o 
   4  15  -4       40.29       37.78      9.51 o 
   5  15  -4       48.83       40.96     10.18 o 
   6  15  -4       66.92       58.85      9.34 o 
   7  15  -4        0.05        9.60      8.70 o 
   8  15  -4       45.73       52.11     11.80 o 
   9  15  -4       32.17       24.63     10.63 o 
   0  16  -4       36.56       53.69     31.00 o 
   1  16  -4      399.52      420.65     21.89 o 
   2  16  -4       99.45       81.76     10.42 o 
   3  16  -4      258.05      275.95     17.35 o 
   4  16  -4      168.39      169.92     15.89 o 
   5  16  -4      136.53      142.88     14.90 o 
   6  16  -4       20.21       24.72      9.69 o 
   7  16  -4       89.32       65.65     11.35 o 
   8  16  -4       39.01       35.20     11.99 o 
   1  17  -4        7.18       14.08      7.96 o 
   2  17  -4       14.48       21.52      8.36 o 
   3  17  -4        4.09       -5.31      7.28 o 
   4  17  -4       26.01       25.18     10.48 o 
   5  17  -4       41.55       72.47     12.51 o 
   6  17  -4       21.52       35.30     11.26 o 
   0  18  -4      289.07      297.33     26.35 o 
   1  18  -4       60.07       73.68     10.47 o 
   2  18  -4      218.52      223.26     16.52 o 
   3  18  -4      115.06      110.89     15.17 o 
   4  18  -4       82.06       74.03     14.25 o 
   2   0  -3     1347.27     1230.43     48.58 o 
   4   0  -3     3805.52     3656.83    174.60 o 
   6   0  -3     1356.66     1264.82     64.31 o 
   8   0  -3      220.54      217.30     14.73 o 
  10   0  -3     1270.97     1189.81     72.90 o 
  12   0  -3      554.25      520.29     75.91 o 
  14   0  -3       50.57        9.14     14.66 o 
  16   0  -3       46.19       52.55     22.11 o 
   0   1  -3      898.31      942.83     31.28 o 
   1   1  -3     3540.17     3543.09     94.81 o 
   2   1  -3     4470.00     4903.67    128.81 o 
   3   1  -3    10840.65    11053.79    328.13 o 
   4   1  -3     6704.39     7037.61    208.12 o 
   5   1  -3     2174.95     2199.39     72.77 o 
   6   1  -3      678.19      764.11     24.37 o 
   7   1  -3      298.87      296.02     11.83 o 
   8   1  -3      286.97      284.38     10.95 o 
   9   1  -3      366.06      356.34     15.41 o 
  10   1  -3      208.62      192.57     10.74 o 
  11   1  -3      117.50      112.06      9.84 o 
  12   1  -3        0.53       -8.45      5.63 o 
  13   1  -3        5.16       -1.23      9.64 o 
  14   1  -3        3.26      -13.95      9.30 o 
  15   1  -3       23.26       14.89     11.23 o 
  16   1  -3        3.96        3.89     14.15 o 
   1   2  -3      416.50      438.40     13.26 o 
   2   2  -3       58.21       52.02      2.86 o 
   3   2  -3      555.10      543.11     22.68 o 
   4   2  -3     1039.74     1050.69     30.53 o 
   5   2  -3     1833.50     1705.78     52.43 o 
   6   2  -3      554.26      592.47     20.43 o 
   7   2  -3      463.32      468.07     20.40 o 
   8   2  -3       49.24       60.95      5.38 o 
   9   2  -3      158.86      163.91     10.63 o 
  10   2  -3      139.16      157.73      9.37 o 
  11   2  -3      846.46      810.98     33.45 o 
  12   2  -3       86.62      116.58     15.09 o 
  13   2  -3      195.43      172.45     20.32 o 
  14   2  -3       11.44       12.99     10.34 o 
  15   2  -3       32.24       -5.67     10.19 o 
  16   2  -3        0.84       -8.43     12.53 o 
   0   3  -3     2739.76     2724.77    108.99 o 
   1   3  -3     3817.86     4216.35    121.78 o 
   2   3  -3     3885.71     3945.65    120.72 o 
   3   3  -3     1369.04     1491.38     44.46 o 
   4   3  -3     4968.62     4595.65    138.86 o 
   5   3  -3      459.59      489.11     16.38 o 
   6   3  -3      456.90      418.36     17.57 o 
   7   3  -3      321.01      353.24     14.83 o 
   8   3  -3      717.54      647.60     24.96 o 
   9   3  -3      253.88      258.21     11.98 o 
  10   3  -3      529.29      506.93     20.52 o 
  11   3  -3        2.80        8.03      4.92 o 
  12   3  -3       21.44       28.21      7.01 o 
  13   3  -3        7.10        0.72      9.25 o 
  14   3  -3       17.27       -2.15      9.81 o 
  15   3  -3        3.07        3.59     10.95 o 
   1   4  -3      101.25      100.99      5.02 o 
   2   4  -3     2111.90     2195.10     71.96 o 
   3   4  -3     1566.02     1547.47     47.06 o 
   4   4  -3     1144.61     1119.56     35.42 o 
   5   4  -3      431.17      488.15     16.01 o 
   6   4  -3     1809.90     1757.16     63.32 o 
   7   4  -3       15.05       35.57      4.38 o 
   8   4  -3      630.00      576.21     23.03 o 
   9   4  -3      108.20      119.03      7.71 o 
  10   4  -3      899.25      864.59     34.03 o 
  11   4  -3      289.73      297.90     14.77 o 
  12   4  -3      243.52      253.42     13.52 o 
  13   4  -3       25.34       16.60     11.01 o 
  14   4  -3       26.09       17.14     11.72 o 
  15   4  -3        0.72       -5.81     10.15 o 
   0   5  -3     2630.93     2633.53    121.38 o 
   1   5  -3     2006.49     1935.03     66.60 o 
   2   5  -3      436.07      506.85     17.40 o 
   3   5  -3     7708.56     7466.10    244.00 o 
   4   5  -3      244.71      282.24     11.22 o 
   5   5  -3     1933.58     1831.41     62.52 o 
   6   5  -3       46.23       52.70      6.78 o 
   7   5  -3      624.81      626.65     26.71 o 
   8   5  -3       28.63       48.78      5.90 o 
   9   5  -3     1333.49     1234.41     50.23 o 
  10   5  -3       38.06       45.43      6.47 o 
  11   5  -3      117.69      119.12     18.14 o 
  12   5  -3        1.00       -6.04      5.48 o 
  13   5  -3       16.19        4.91      7.36 o 
  14   5  -3        0.10      -13.60      9.06 o 
  15   5  -3       15.99       14.35     11.75 o 
   1   6  -3       82.01       69.38      5.30 o 
   2   6  -3      210.63      231.59     13.30 o 
   3   6  -3       52.98       74.78      9.03 o 
   4   6  -3      756.23      702.09     24.57 o 
   5   6  -3     1408.42     1349.84     45.16 o 
   6   6  -3     1095.83     1044.45     40.07 o 
   7   6  -3     1247.83     1229.23     45.33 o 
   8   6  -3      206.56      194.96     11.82 o 
   9   6  -3      552.59      486.14     23.58 o 
  10   6  -3      136.39      139.97     19.07 o 
  11   6  -3      162.81      159.98     11.88 o 
  12   6  -3      133.20      129.32     12.39 o 
  13   6  -3       56.73       48.66      8.60 o 
  14   6  -3        9.26        9.82     21.92 o 
  15   6  -3       25.99       19.34     12.31 o 
   0   7  -3     2449.68     2215.23    101.18 o 
   1   7  -3       83.99      126.64      6.07 o 
   2   7  -3     4686.48     4456.85    143.06 o 
   3   7  -3      377.06      409.95     15.01 o 
   4   7  -3     2976.90     2978.19     98.26 o 
   5   7  -3      198.63      178.99     10.70 o 
   6   7  -3      995.95      984.18     37.35 o 
   7   7  -3        2.52       16.69      5.86 o 
   8   7  -3     1309.15     1282.40     51.84 o 
   9   7  -3       31.89       39.35      6.30 o 
  10   7  -3      447.30      434.13     20.48 o 
  11   7  -3        6.26        6.81      5.95 o 
  12   7  -3       29.98       45.70      8.00 o 
  13   7  -3       24.13       20.00      7.56 o 
  14   7  -3        0.22       -1.51      7.72 o 
  15   7  -3        6.92        9.90     12.09 o 
   1   8  -3      991.51      949.46     35.85 o 
   2   8  -3      110.39      156.86      9.60 o 
   3   8  -3      164.14      175.62     11.46 o 
   4   8  -3      974.28      943.39     31.89 o 
   5   8  -3     1035.69      964.09     32.97 o 
   6   8  -3      414.32      414.31     16.84 o 
   7   8  -3       25.25       27.47      4.97 o 
   8   8  -3       53.98       79.15      6.77 o 
   9   8  -3      162.11      148.19     13.42 o 
  10   8  -3       23.00       21.00      6.18 o 
  11   8  -3      307.57      277.27     16.37 o 
  12   8  -3       44.96       41.62      8.34 o 
  13   8  -3       26.29       20.21      7.72 o 
  14   8  -3       31.52       22.91      9.10 o 
   0   9  -3      121.02      138.91     12.60 o 
   1   9  -3     3316.75     3113.10    120.19 o 
   2   9  -3      756.49      760.67     29.63 o 
   3   9  -3     3284.56     3161.10    123.83 o 
   4   9  -3      536.61      504.58     21.42 o 
   5   9  -3     1466.94     1353.23     44.63 o 
   6   9  -3      345.88      330.46     15.66 o 
   7   9  -3      334.64      331.92     14.35 o 
   8   9  -3       19.85       27.82      5.08 o 
   9   9  -3      396.48      422.39     20.86 o 
  10   9  -3       79.67       98.27     13.97 o 
  11   9  -3       99.28       89.99      9.84 o 
  12   9  -3        6.49       10.49      6.96 o 
  13   9  -3        1.08       -4.51     12.65 o 
  14   9  -3        3.20       -2.07      8.58 o 
   1  10  -3      305.15      309.05     14.89 o 
   2  10  -3       83.43       84.88      6.53 o 
   3  10  -3      289.83      292.76     13.48 o 
   4  10  -3       56.52       50.15      5.63 o 
   5  10  -3       22.42       20.50      4.67 o 
   6  10  -3      275.48      252.69     14.77 o 
   7  10  -3       33.74       45.08      6.54 o 
   8  10  -3      125.30      140.77     11.46 o 
   9  10  -3      107.38       91.95      9.02 o 
  10  10  -3      233.61      193.65     18.88 o 
  11  10  -3       37.20       43.57      7.94 o 
  12  10  -3      231.43      207.50     14.58 o 
  13  10  -3        6.31        9.78      7.67 o 
   0  11  -3     1479.48     1363.31     78.07 o 
   1  11  -3      666.69      661.85     28.69 o 
   2  11  -3     3163.64     2897.37    113.64 o 
   3  11  -3      512.97      482.03     20.73 o 
   4  11  -3     1454.40     1350.80     49.48 o 
   5  11  -3      273.49      248.79     15.94 o 
   6  11  -3      215.61      200.95     13.33 o 
   7  11  -3       75.45       57.32     11.50 o 
   8  11  -3      152.31      162.31     11.76 o 
   9  11  -3      204.99      236.30     14.47 o 
  10  11  -3       73.44       87.27     11.10 o 
  11  11  -3       49.53       48.11     10.03 o 
  12  11  -3       14.88       12.84      9.69 o 
  13  11  -3        2.26       -7.05      8.59 o 
   1  12  -3       33.13       42.04      6.08 o 
   2  12  -3      137.50      132.00      9.66 o 
   3  12  -3       68.75       66.38      6.38 o 
   4  12  -3      188.00      178.26     11.48 o 
   5  12  -3      749.45      703.97     28.81 o 
   6  12  -3       18.56       19.84      6.32 o 
   7  12  -3      103.90       98.43      9.15 o 
   8  12  -3       77.42       65.25      8.45 o 
   9  12  -3      213.82      252.10     17.45 o 
  10  12  -3       10.44       20.53      8.18 o 
  11  12  -3      295.50      338.15     24.42 o 
  12  12  -3       17.44       28.55     11.83 o 
   0  13  -3      276.43      305.71     36.38 o 
   1  13  -3      715.02      704.35     31.00 o 
   2  13  -3      475.23      426.84     21.58 o 
   3  13  -3      263.24      268.94     14.81 o 
   4  13  -3      563.10      525.03     22.82 o 
   5  13  -3      349.26      362.24     16.23 o 
   6  13  -3      152.84      164.81     13.68 o 
   7  13  -3      170.42      162.57     11.75 o 
   8  13  -3       98.09      103.75     12.63 o 
   9  13  -3       25.04       21.20      7.41 o 
  10  13  -3      141.28      142.78     27.01 o 
  11  13  -3        5.28       -7.87      9.98 o 
  12  13  -3        0.54       10.05     11.80 o 
   1  14  -3       34.11       32.15      7.58 o 
   2  14  -3      166.13      147.87     13.51 o 
   3  14  -3       70.35       71.82      8.48 o 
   4  14  -3      429.53      439.58     20.51 o 
   5  14  -3       39.08       54.96      8.01 o 
   6  14  -3      133.63      115.55     15.50 o 
   7  14  -3       72.92       64.74     10.08 o 
   8  14  -3      140.90      127.96     25.89 o 
   9  14  -3       23.14       35.65     10.41 o 
  10  14  -3      174.50      196.20     19.69 o 
  11  14  -3        4.38        4.09     11.16 o 
   0  15  -3      102.59      105.00     13.97 o 
   1  15  -3       86.30       94.35     11.22 o 
   2  15  -3       84.70      106.76      9.88 o 
   3  15  -3      781.60      729.57     32.85 o 
   4  15  -3      168.30      158.17     13.48 o 
   5  15  -3      306.96      311.89     23.64 o 
   6  15  -3      161.85      128.15     13.38 o 
   7  15  -3       98.63       88.30     11.98 o 
   8  15  -3       52.52       55.68     10.21 o 
   9  15  -3      150.49      143.63     14.77 o 
  10  15  -3        2.27        0.74     10.50 o 
   1  16  -3       42.45       50.13      8.71 o 
   2  16  -3      104.62       76.45      9.73 o 
   3  16  -3      126.58      107.48     10.79 o 
   4  16  -3        4.25       19.13      8.51 o 
   5  16  -3      109.67       98.27     12.05 o 
   6  16  -3        3.20       -6.24      8.31 o 
   7  16  -3       87.21       70.58     11.48 o 
   8  16  -3       19.07       33.76      9.72 o 
   9  16  -3       55.70       58.17     12.43 o 
   0  17  -3      354.41      298.10     25.66 o 
   1  17  -3       75.99       89.60     14.15 o 
   2  17  -3      384.82      362.60     20.50 o 
   3  17  -3       15.50       15.74      7.82 o 
   4  17  -3      339.22      354.29     20.08 o 
   5  17  -3       32.65       21.20      8.79 o 
   6  17  -3      193.88      214.47     17.44 o 
   7  17  -3       72.95       57.98     11.67 o 
   8  17  -3       76.41       77.78     13.49 o 
   1  18  -3       11.64        8.38      7.86 o 
   2  18  -3        0.93       12.22      8.03 o 
   3  18  -3       10.36        0.10      7.57 o 
   4  18  -3       38.67       30.77      9.26 o 
   5  18  -3       17.69       12.55      9.60 o 
   6  18  -3       63.80       97.20     44.56 o 
   0  19  -3      132.76      156.09     19.55 o 
   1  19  -3      275.78      280.92     18.45 o 
   2  19  -3       16.64       20.16      9.00 o 
   3  19  -3      246.01      246.85     17.89 o 
   4  19  -3        9.52        1.76     10.96 o 
   0   0  -2    28980.45    29533.93   1341.20 o 
   2   0  -2     8135.59     8038.24    319.93 o 
   4   0  -2     8481.96     8424.09    449.88 o 
   6   0  -2     3503.38     3290.86    150.24 o 
   8   0  -2     1408.66     1333.89     61.15 o 
  10   0  -2      966.58      898.85     43.56 o 
  12   0  -2      178.78      168.56     25.31 o 
  14   0  -2        4.26      -11.73     11.07 o 
  16   0  -2        7.35       12.65     16.01 o 
   1   1  -2      480.06      491.61     13.60 o 
   2   1  -2      823.49      831.57     24.16 o 
   3   1  -2      994.56     1082.42     31.75 o 
   4   1  -2      900.31      909.85     30.88 o 
   5   1  -2      877.65      898.44     28.83 o 
   6   1  -2      656.23      649.70     22.13 o 
   7   1  -2     1256.98     1202.12     42.59 o 
   8   1  -2       36.18       31.05      3.89 o 
   9   1  -2      163.86      151.91      7.50 o 
  10   1  -2       78.64       82.78      5.92 o 
  11   1  -2      399.89      385.81     18.77 o 
  12   1  -2       95.54      100.43     10.60 o 
  13   1  -2      162.61      171.95     30.09 o 
  14   1  -2       31.19       22.57      9.90 o 
  15   1  -2       49.36       34.32     11.64 o 
  16   1  -2       33.64       31.60     13.08 o 
   0   2  -2    13473.22    14218.48    507.17 o 
   1   2  -2     8945.66     9372.31    287.97 o 
   2   2  -2      220.98      356.34     13.13 o 
   3   2  -2     9723.07     9752.77    267.56 o 
   4   2  -2     1702.26     1781.94     52.44 o 
   5   2  -2     4266.20     4288.47    140.82 o 
   6   2  -2       69.15       66.29      4.70 o 
   7   2  -2     2705.61     2743.04     91.88 o 
   8   2  -2      343.47      344.11     14.70 o 
   9   2  -2     1232.48     1177.74     39.18 o 
  10   2  -2       18.15       20.65      4.07 o 
  11   2  -2      219.78      191.70     10.54 o 
  12   2  -2       10.66        8.73      6.47 o 
  13   2  -2       68.33       38.08      8.62 o 
  14   2  -2       45.32       35.93     12.22 o 
  15   2  -2       12.55        2.31     10.35 o 
  16   2  -2       21.43        5.49     11.18 o 
   1   3  -2      713.61      737.89     24.78 o 
   2   3  -2      329.12      379.78     12.22 o 
   3   3  -2      200.35      218.47      7.36 o 
   4   3  -2     1880.84     1724.12     47.63 o 
   5   3  -2      735.10      830.31     24.78 o 
   6   3  -2     1198.70     1080.90     37.06 o 
   7   3  -2      306.06      303.29     12.07 o 
   8   3  -2      773.91      733.86     26.56 o 
   9   3  -2       83.78      106.34     10.05 o 
  10   3  -2      822.34      790.91     29.40 o 
  11   3  -2       19.04       42.94      5.75 o 
  12   3  -2      732.05      708.37     36.16 o 
  13   3  -2       59.63       57.94      9.39 o 
  14   3  -2      102.73      100.58     15.47 o 
  15   3  -2       39.87       53.69     13.46 o 
  16   3  -2       35.30       35.51     13.51 o 
   0   4  -2     4183.30     4303.38    175.12 o 
   1   4  -2      601.79      564.14     21.61 o 
   2   4  -2     5522.63     5358.81    176.44 o 
   3   4  -2     2035.83     1864.43     58.61 o 
   4   4  -2     4086.33     3963.02    131.59 o 
   5   4  -2     1063.15      982.24     27.94 o 
   6   4  -2     1529.74     1422.48     46.76 o 
   7   4  -2      292.23      268.43     11.53 o 
   8   4  -2      467.46      443.39     19.61 o 
   9   4  -2      141.82      139.82      8.34 o 
  10   4  -2      416.97      376.12     16.33 o 
  11   4  -2      324.45      269.42     15.90 o 
  12   4  -2      226.03      242.45     17.48 o 
  13   4  -2       19.98       13.47      8.96 o 
  14   4  -2       34.02       35.71      8.98 o 
  15   4  -2       20.60        7.34      8.63 o 
  16   4  -2        4.43        7.34     12.23 o 
   1   5  -2     1435.05     1519.73     50.72 o 
   2   5  -2      343.56      343.72     11.82 o 
   3   5  -2      528.38      537.23     18.67 o 
   4   5  -2      101.60      137.98      6.20 o 
   5   5  -2     2142.72     2088.36     61.12 o 
   6   5  -2      628.41      600.82     19.39 o 
   7   5  -2      285.30      281.81     15.29 o 
   8   5  -2      231.13      217.29     14.02 o 
   9   5  -2      478.94      441.62     22.50 o 
  10   5  -2      254.71      273.58     16.71 o 
  11   5  -2      849.58      839.97     36.15 o 
  12   5  -2      112.01      116.30     13.77 o 
  13   5  -2      206.97      194.68     15.70 o 
  14   5  -2       15.10       15.57      8.33 o 
  15   5  -2       53.14       34.59      9.63 o 
  16   5  -2        0.19       -8.01     11.70 o 
   0   6  -2     1246.20     1260.60     72.07 o 
   1   6  -2     2078.35     1958.48     62.71 o 
   2   6  -2     1926.73     1826.89     57.12 o 
   3   6  -2     2579.27     2369.55     81.22 o 
   4   6  -2     1051.04      979.49     31.46 o 
   5   6  -2     3509.72     3335.73    105.56 o 
   6   6  -2     1126.12     1053.21     38.03 o 
   7   6  -2      335.89      336.79     17.43 o 
   8   6  -2      510.40      447.80     29.85 o 
   9   6  -2      121.37      135.56      9.52 o 
  10   6  -2      626.83      568.43     25.24 o 
  11   6  -2      209.67      226.81     14.72 o 
  12   6  -2       40.23       22.14      6.33 o 
  13   6  -2       48.99       65.60     10.14 o 
  14   6  -2        7.42       10.42      7.93 o 
  15   6  -2        1.59      -11.31      7.54 o 
   1   7  -2       18.37       27.56      3.67 o 
   2   7  -2     1931.77     1737.59     59.02 o 
   3   7  -2      352.90      366.05     13.30 o 
   4   7  -2      656.74      595.61     20.20 o 
   5   7  -2      390.91      391.35     14.65 o 
   6   7  -2     1010.10      896.42     31.40 o 
   7   7  -2      274.80      265.41     15.75 o 
   8   7  -2      407.68      394.76     19.69 o 
   9   7  -2      434.58      429.61     20.38 o 
  10   7  -2      305.83      296.85     15.14 o 
  11   7  -2       71.40       65.60      7.77 o 
  12   7  -2      197.88      182.89     12.51 o 
  13   7  -2        7.46        8.93      7.84 o 
  14   7  -2      118.70      108.40     12.72 o 
  15   7  -2        7.06       -1.52     11.41 o 
   0   8  -2     2937.66     2684.33    148.57 o 
   1   8  -2     2792.34     2704.13     88.31 o 
   2   8  -2     2197.77     2234.53     72.79 o 
   3   8  -2     4084.48     3876.30    122.96 o 
   4   8  -2     1173.76     1157.33     38.24 o 
   5   8  -2     1338.11     1258.71     44.52 o 
   6   8  -2      924.12      851.14     30.82 o 
   7   8  -2      677.03      631.98     25.50 o 
   8   8  -2      856.76      823.07     36.87 o 
   9   8  -2     1069.49     1032.56     41.81 o 
  10   8  -2       76.15       98.88      8.88 o 
  11   8  -2      142.12      147.64     11.06 o 
  12   8  -2       15.52        4.72      6.43 o 
  13   8  -2       34.84       51.77      9.92 o 
  14   8  -2        2.85       -5.92      7.90 o 
  15   8  -2        3.93        7.25     12.36 o 
   1   9  -2      423.99      416.98     19.42 o 
   2   9  -2      940.82      847.81     29.18 o 
   3   9  -2      288.56      279.13     11.62 o 
   4   9  -2      346.91      341.60     15.09 o 
   5   9  -2      619.47      582.89     23.39 o 
   6   9  -2      108.99      116.62      6.37 o 
   7   9  -2      805.31      730.62     28.18 o 
   8   9  -2      160.64      182.28     11.39 o 
   9   9  -2      248.48      248.58     14.05 o 
  10   9  -2       43.91       53.95      7.22 o 
  11   9  -2      254.53      249.37     15.09 o 
  12   9  -2       11.74       15.23      6.93 o 
  13   9  -2       85.06       79.40     14.40 o 
  14   9  -2        2.85        6.03      8.44 o 
   0  10  -2     2140.42     2115.19    124.09 o 
   1  10  -2     1464.31     1413.86     58.49 o 
   2  10  -2     2215.78     2066.19     75.37 o 
   3  10  -2      810.92      743.61     28.41 o 
   4  10  -2     2767.57     2423.76     80.91 o 
   5  10  -2      409.46      389.58     14.89 o 
   6  10  -2      968.31      909.03     32.65 o 
   7  10  -2      191.40      178.92     10.08 o 
   8  10  -2      308.45      303.03     13.82 o 
   9  10  -2       66.12       78.80      7.98 o 
  10  10  -2      184.77      193.17     12.40 o 
  11  10  -2       18.91        9.15      6.37 o 
  12  10  -2       93.17       92.39     10.24 o 
  13  10  -2        6.48        6.72     10.15 o 
  14  10  -2       14.69        7.77      9.33 o 
   1  11  -2      223.30      208.92     11.60 o 
   2  11  -2       98.24      105.68      8.17 o 
   3  11  -2       10.07       24.37      4.96 o 
   4  11  -2      618.79      593.35     22.04 o 
   5  11  -2      246.90      236.05     11.19 o 
   6  11  -2      176.10      170.94      8.71 o 
   7  11  -2       31.94       33.66      5.22 o 
   8  11  -2      321.54      339.60     16.25 o 
   9  11  -2       26.09       31.14      5.77 o 
  10  11  -2      317.42      270.22     16.23 o 
  11  11  -2       82.38       84.30      9.53 o 
  12  11  -2       88.08       89.36     11.44 o 
  13  11  -2       41.26       42.76     12.19 o 
  14  11  -2       48.96       58.52     14.87 o 
   0  12  -2     1021.66      998.51     59.62 o 
   1  12  -2     2083.11     1939.60     84.84 o 
   2  12  -2      326.13      321.10     16.33 o 
   3  12  -2     1404.98     1323.96     47.73 o 
   4  12  -2       91.22       90.61      8.78 o 
   5  12  -2      497.38      474.84     19.05 o 
   6  12  -2      176.49      162.59      9.82 o 
   7  12  -2      332.62      329.11     17.63 o 
   8  12  -2        7.57       14.29      6.08 o 
   9  12  -2      212.12      254.56     14.76 o 
  10  12  -2       22.18       14.55      8.07 o 
  11  12  -2       34.61       26.75     11.06 o 
  12  12  -2        0.55        9.36     10.22 o 
  13  12  -2       14.70        2.29     11.36 o 
   1  13  -2      275.08      279.75     14.48 o 
   2  13  -2      144.85      133.92      9.89 o 
   3  13  -2      519.06      466.16     21.09 o 
   4  13  -2       55.17       66.44      6.30 o 
   5  13  -2      285.35      272.71     13.59 o 
   6  13  -2      147.60      141.69     10.38 o 
   7  13  -2      335.59      331.12     19.99 o 
   8  13  -2       38.12       53.73      9.20 o 
   9  13  -2      224.01      224.96     21.68 o 
  10  13  -2       81.81       89.50     16.28 o 
  11  13  -2      174.45      153.94     18.41 o 
  12  13  -2       52.01       68.75     25.35 o 
   0  14  -2      699.76      739.49     44.96 o 
   1  14  -2       48.71       52.71      6.96 o 
   2  14  -2     1047.88     1061.95     42.57 o 
   3  14  -2       86.84       99.19      8.59 o 
   4  14  -2     1061.92     1017.64     42.25 o 
   5  14  -2       37.03       46.29      7.04 o 
   6  14  -2      466.52      502.06     29.16 o 
   7  14  -2       27.61       16.39      7.54 o 
   8  14  -2      170.40      182.48     14.96 o 
   9  14  -2       19.86       22.22      8.40 o 
  10  14  -2       81.68       90.61     18.56 o 
  11  14  -2       34.90       31.46     11.50 o 
  12  14  -2       11.70       51.01     16.20 o 
   1  15  -2       61.51       47.02      9.22 o 
   2  15  -2      124.92      147.06     10.80 o 
   3  15  -2      105.42      114.22      9.91 o 
   4  15  -2      204.79      184.08     12.38 o 
   5  15  -2      247.00      241.32     14.40 o 
   6  15  -2      158.24      139.10     12.88 o 
   7  15  -2      186.19      210.35     16.97 o 
   8  15  -2      188.57      172.66     36.51 o 
   9  15  -2       55.49       52.16     13.60 o 
  10  15  -2      105.75      112.12     15.93 o 
  11  15  -2       84.09       90.75     16.21 o 
   0  16  -2      337.36      384.81     27.88 o 
   1  16  -2      959.52      933.94     39.63 o 
   2  16  -2      188.84      203.63     13.45 o 
   3  16  -2      434.66      399.33     21.28 o 
   4  16  -2      219.05      219.45     13.82 o 
   5  16  -2      293.53      312.22     17.82 o 
   6  16  -2        4.76       16.38      8.49 o 
   7  16  -2      158.74      154.91     14.90 o 
   8  16  -2       38.51       34.33     11.39 o 
   9  16  -2       54.74       57.54     13.11 o 
  10  16  -2       23.12       25.38     12.59 o 
   1  17  -2        8.99       13.26      7.06 o 
   2  17  -2        6.65       18.75      7.52 o 
   3  17  -2       72.69       78.49      9.96 o 
   4  17  -2        8.94       21.69      7.44 o 
   5  17  -2       48.82       34.54      8.25 o 
   6  17  -2       32.40       38.08     15.74 o 
   7  17  -2       53.16       60.09     13.10 o 
   8  17  -2       25.49       15.12     15.76 o 
   9  17  -2       55.80       85.14     16.69 o 
   0  18  -2      546.20      583.53     40.28 o 
   1  18  -2       66.18       87.10     12.69 o 
   2  18  -2      484.51      472.49     23.97 o 
   3  18  -2      171.19      195.95     15.18 o 
   4  18  -2      232.75      224.11     24.70 o 
   5  18  -2       72.32       83.18     12.04 o 
   6  18  -2      152.70      148.71     16.97 o 
   7  18  -2        5.05       16.24     12.22 o 
   1  19  -2       11.19       30.09      8.75 o 
   2  19  -2        0.46        3.18      8.10 o 
   3  19  -2       11.87       30.20      9.25 o 
   4  19  -2       17.92       24.69      9.35 o 
   5  19  -2       48.40       56.26     12.75 o 
   6  19  -2       14.61       25.40     24.09 o 
   0  20  -2       62.92       64.96     14.65 o 
   1  20  -2      192.99      227.84     16.31 o 
   2  20  -2       66.27      103.16     14.51 o 
   3  20  -2      172.01      176.21     15.18 o 
   2   0  -1     7271.11     8718.03    405.33 o 
   4   0  -1     2403.43     2307.96    101.56 o 
   6   0  -1     2791.89     2647.26    120.98 o 
   8   0  -1     2972.31     2798.43    131.66 o 
  10   0  -1      571.32      579.05     31.54 o 
  12   0  -1      539.58      526.64     33.06 o 
  14   0  -1      208.61      230.32     19.61 o 
  16   0  -1       20.93       18.83     14.27 o 
   0   1  -1    10915.96    11986.19    422.26 o 
   1   1  -1     6945.62     7039.20    202.79 o 
   2   1  -1     7097.48     7675.08    223.71 o 
   3   1  -1    10583.11    11115.94    339.48 o 
   4   1  -1     3593.08     3594.95    112.49 o 
   5   1  -1     3208.28     3477.42    111.90 o 
   6   1  -1     1797.42     1749.31     58.22 o 
   7   1  -1     3089.92     3078.85     94.49 o 
   8   1  -1      483.32      462.25     17.34 o 
   9   1  -1      449.66      418.01     16.12 o 
  10   1  -1       69.86       84.04      6.40 o 
  11   1  -1       95.57       87.53      7.66 o 
  12   1  -1       29.63       36.78      5.99 o 
  13   1  -1       48.12       41.26      6.72 o 
  14   1  -1        4.24       16.65     10.38 o 
  15   1  -1        5.91       -0.81      7.16 o 
  16   1  -1       24.68       -0.78     10.32 o 
   1   2  -1      116.17      110.98      4.48 o 
   2   2  -1    12809.48    12816.39    380.65 o 
   3   2  -1     1025.30      972.75     26.53 o 
   4   2  -1     2860.21     2977.97     87.99 o 
   5   2  -1      692.75      667.72     20.02 o 
   6   2  -1     1046.81      944.30     29.51 o 
   7   2  -1     1497.02     1517.08     48.22 o 
   8   2  -1      940.31      909.60     34.38 o 
   9   2  -1     1579.04     1572.01     56.46 o 
  10   2  -1       86.60      118.43      6.79 o 
  11   2  -1      545.42      544.26     38.36 o 
  12   2  -1       15.73        8.71      5.00 o 
  13   2  -1      207.34      232.18     18.87 o 
  14   2  -1       20.90       17.48      7.73 o 
  15   2  -1      177.08      166.34     15.77 o 
  16   2  -1       23.38       24.76     10.22 o 
   0   3  -1    27621.78    30560.66   1217.48 o 
   1   3  -1      606.69      565.96     19.85 o 
   2   3  -1     5355.31     5411.66    178.19 o 
   3   3  -1     2876.19     2908.79     84.68 o 
   4   3  -1     2470.17     2281.96    106.20 o 
   5   3  -1     3432.98     3401.65    102.61 o 
   6   3  -1     2467.56     2328.15     69.91 o 
   7   3  -1      249.05      263.08      9.52 o 
   8   3  -1      684.55      676.53     22.44 o 
   9   3  -1      175.79      159.03      7.46 o 
  10   3  -1      244.07      232.60      9.65 o 
  11   3  -1       40.86       38.91      6.73 o 
  12   3  -1      118.25      115.69     11.34 o 
  13   3  -1        9.25        6.46      7.03 o 
  14   3  -1       35.76       26.24      8.53 o 
  15   3  -1        9.75        2.22      7.25 o 
  16   3  -1        0.86       -4.94      7.53 o 
   1   4  -1     2781.46     2768.84     89.71 o 
   2   4  -1     7559.47     8092.24    290.67 o 
   3   4  -1     1625.27     1664.19     53.24 o 
   4   4  -1     1946.61     1900.75     55.17 o 
   5   4  -1     1470.52     1572.38     46.05 o 
   6   4  -1     1872.22     1851.06     57.69 o 
   7   4  -1     1920.11     1898.39     62.05 o 
   8   4  -1     1330.17     1378.60     51.12 o 
   9   4  -1      234.76      216.83     10.69 o 
  10   4  -1      555.16      539.85     20.94 o 
  11   4  -1       67.37       81.73     10.18 o 
  12   4  -1      455.39      462.17     25.86 o 
  13   4  -1      251.51      304.16     26.49 o 
  14   4  -1      252.18      273.27     20.08 o 
  15   4  -1       39.60       28.98     11.12 o 
  16   4  -1       48.05       57.10     14.75 o 
   0   5  -1      837.36      738.78     33.82 o 
   1   5  -1     5947.83     6094.41    215.34 o 
   2   5  -1      305.38      363.65     12.49 o 
   3   5  -1     3512.67     3189.15    123.16 o 
   4   5  -1      342.86      303.01     11.96 o 
   5   5  -1     2308.87     2114.54     62.21 o 
   6   5  -1      428.36      419.11     14.75 o 
   7   5  -1     1377.66     1285.25     41.84 o 
   8   5  -1       78.53       97.72      7.43 o 
   9   5  -1      462.87      438.11     16.74 o 
  10   5  -1       19.78       13.09      4.17 o 
  11   5  -1      192.27      189.65     12.18 o 
  12   5  -1        4.55       -1.25      6.12 o 
  13   5  -1      232.66      210.65     17.17 o 
  14   5  -1        9.14        5.01      7.65 o 
  15   5  -1        1.07       -5.91      7.45 o 
  16   5  -1        2.93      -11.15      7.43 o 
   1   6  -1     1635.53     1523.82     50.01 o 
   2   6  -1      876.91      897.73     29.55 o 
   3   6  -1     1744.39     1654.15     55.54 o 
   4   6  -1      384.24      405.73     13.95 o 
   5   6  -1     1556.42     1471.39     46.87 o 
   6   6  -1      299.49      314.38     10.21 o 
   7   6  -1     1707.31     1699.96     54.79 o 
   8   6  -1      460.84      482.13     19.25 o 
   9   6  -1      630.07      623.90     24.76 o 
  10   6  -1      452.45      430.91     19.42 o 
  11   6  -1      394.14      453.92     21.47 o 
  12   6  -1      125.79      117.96     11.51 o 
  13   6  -1      288.11      298.68     20.31 o 
  14   6  -1       52.39       58.44     13.87 o 
  15   6  -1       64.72       66.05     14.64 o 
  16   6  -1       21.46        7.80      9.09 o 
   0   7  -1     5229.04     5636.69    254.84 o 
   1   7  -1      689.09      823.84     26.93 o 
   2   7  -1     5217.81     5054.34    156.87 o 
   3   7  -1      844.32      885.44     30.01 o 
   4   7  -1     6004.22     5684.13    183.23 o 
   5   7  -1      475.73      494.82     17.34 o 
   6   7  -1     3642.40     3602.00    111.48 o 
   7   7  -1      222.64      219.61      9.29 o 
   8   7  -1      174.00      167.69     10.33 o 
   9   7  -1      150.55      161.01     12.75 o 
  10   7  -1      152.39      155.54     10.24 o 
  11   7  -1       90.39       95.48      8.76 o 
  12   7  -1      219.34      254.38     18.37 o 
  13   7  -1       79.69       43.47     13.10 o 
  14   7  -1       12.89       24.20      8.59 o 
  15   7  -1        3.64        2.98     10.10 o 
   1   8  -1     3647.44     3720.11    120.06 o 
   2   8  -1      263.72      289.29      9.39 o 
   3   8  -1     1680.11     1675.03     56.71 o 
   4   8  -1      117.72      141.97     11.30 o 
   5   8  -1      868.15      880.78     27.76 o 
   6   8  -1      365.25      393.12     15.94 o 
   7   8  -1       48.20       55.62      6.90 o 
   8   8  -1      253.92      250.77     14.02 o 
   9   8  -1      168.79      157.32     10.48 o 
  10   8  -1      550.08      581.24     26.45 o 
  11   8  -1      210.02      227.52     13.19 o 
  12   8  -1      145.41      136.97     13.36 o 
  13   8  -1      162.85      208.78     16.32 o 
  14   8  -1       53.48       38.63     10.03 o 
  15   8  -1       27.02       19.80      9.43 o 
   0   9  -1      350.49      424.98     21.75 o 
   1   9  -1     6155.56     6116.59    197.08 o 
   2   9  -1      422.88      417.24     13.58 o 
   3   9  -1     3183.50     3003.40     97.76 o 
   4   9  -1      554.34      530.49     18.72 o 
   5   9  -1     2916.96     2834.31    103.00 o 
   6   9  -1      907.14      882.76     30.87 o 
   7   9  -1     1276.13     1289.94     43.48 o 
   8   9  -1       95.64       99.51      7.79 o 
   9   9  -1      127.26      126.63     11.61 o 
  10   9  -1        8.32       16.17      5.39 o 
  11   9  -1       81.41       92.31     10.93 o 
  12   9  -1      132.74      184.83     33.99 o 
  13   9  -1        6.81       20.76      8.43 o 
  14   9  -1       21.07       30.66     15.41 o 
  15   9  -1        4.04       12.08     12.27 o 
   1  10  -1        8.26        8.99      2.85 o 
   2  10  -1      538.33      524.90     20.75 o 
   3  10  -1       28.88       49.48      4.25 o 
   4  10  -1      243.35      230.09      9.61 o 
   5  10  -1      194.21      200.77      8.98 o 
   6  10  -1      628.21      626.52     21.23 o 
   7  10  -1      323.00      355.42     14.42 o 
   8  10  -1      689.54      713.97     31.43 o 
   9  10  -1       13.55       10.30      5.02 o 
  10  10  -1       83.74       98.46      9.02 o 
  11  10  -1       22.72       19.68      6.59 o 
  12  10  -1       86.80       80.02     13.42 o 
  13  10  -1       20.84       19.86     10.39 o 
  14  10  -1       87.65       98.83     15.30 o 
   0  11  -1     1914.33     1621.99     96.41 o 
   1  11  -1      303.46      311.36     14.27 o 
   2  11  -1     1510.43     1390.09     48.14 o 
   3  11  -1      209.06      233.87      9.10 o 
   4  11  -1     1418.58     1367.26     44.75 o 
   5  11  -1      630.58      632.10     22.60 o 
   6  11  -1     1065.47      970.50     33.70 o 
   7  11  -1      566.55      575.20     21.34 o 
   8  11  -1      560.85      579.85     22.82 o 
   9  11  -1       89.05       91.53      9.72 o 
  10  11  -1       61.54       82.52      9.77 o 
  11  11  -1       58.58       60.68      9.31 o 
  12  11  -1        6.91      -15.16     10.11 o 
  13  11  -1       44.57       46.87     20.33 o 
  14  11  -1        3.89        6.09     11.50 o 
   1  12  -1       69.33       60.40      6.15 o 
   2  12  -1      366.44      314.76     15.45 o 
   3  12  -1      359.53      307.73     20.45 o 
   4  12  -1       90.59      107.46      7.00 o 
   5  12  -1      386.40      401.93     19.26 o 
   6  12  -1      190.25      192.95     10.56 o 
   7  12  -1      826.02      904.75     35.08 o 
   8  12  -1        5.87       10.08      6.44 o 
   9  12  -1      308.63      341.47     19.96 o 
  10  12  -1       24.41       25.64      8.17 o 
  11  12  -1      145.53      135.31     12.76 o 
  12  12  -1        4.88       11.14     10.02 o 
  13  12  -1       88.44      107.53     15.56 o 
   0  13  -1     1781.23     1862.31    102.20 o 
   1  13  -1     1633.63     1542.75     66.11 o 
   2  13  -1      445.34      406.92     18.70 o 
   3  13  -1      380.06      375.59     18.92 o 
   4  13  -1      228.89      220.75     12.25 o 
   5  13  -1      163.84      160.46      9.83 o 
   6  13  -1      524.44      504.18     24.01 o 
   7  13  -1      126.42      140.02     10.19 o 
   8  13  -1      177.74      182.32     17.40 o 
   9  13  -1      115.35      149.71     13.16 o 
  10  13  -1       49.61       65.48     10.31 o 
  11  13  -1       29.15       24.58      8.69 o 
  12  13  -1       86.42       96.69     15.77 o 
  13  13  -1        8.28       10.12     20.79 o 
   1  14  -1       16.39       16.76      5.17 o 
   2  14  -1       98.67      104.66     11.22 o 
   3  14  -1      105.40      114.51      8.81 o 
   4  14  -1       50.81       46.85      6.39 o 
   5  14  -1      263.08      281.46     14.83 o 
   6  14  -1      415.46      447.50     22.16 o 
   7  14  -1        0.23        0.06      5.90 o 
   8  14  -1      372.69      417.51     30.05 o 
   9  14  -1        5.74       16.66      9.88 o 
  10  14  -1      169.00      133.30     19.31 o 
  11  14  -1       18.63       31.30     11.77 o 
  12  14  -1      115.26       93.94     24.07 o 
   0  15  -1      116.71      139.36     14.47 o 
   1  15  -1     1553.97     1569.56     65.77 o 
   2  15  -1      148.81      162.32     10.72 o 
   3  15  -1      717.13      692.94     34.89 o 
   4  15  -1      128.83      137.23     10.72 o 
   5  15  -1      461.66      449.83     21.77 o 
   6  15  -1       49.38       51.76      7.61 o 
   7  15  -1      249.67      253.09     22.30 o 
   8  15  -1       23.19       16.76      9.40 o 
   9  15  -1       55.37       62.97     22.20 o 
  10  15  -1       13.86       -6.51      9.86 o 
  11  15  -1       38.92       23.05     12.19 o 
   1  16  -1       21.14       16.80      6.24 o 
   2  16  -1       37.58       33.22      6.69 o 
   3  16  -1       83.14       79.69     15.64 o 
   4  16  -1       44.56       77.65      8.57 o 
   5  16  -1       97.51       99.12      9.70 o 
   6  16  -1       18.93       15.31      7.77 o 
   7  16  -1      143.19      129.79     26.70 o 
   8  16  -1        8.78       34.35     11.03 o 
   9  16  -1      120.02       95.92     18.79 o 
  10  16  -1        9.04       20.69     11.47 o 
   0  17  -1     1046.67     1033.48     64.57 o 
   1  17  -1       80.00       72.70      9.07 o 
   2  17  -1      594.85      593.54     27.93 o 
   3  17  -1      179.81      196.87     13.40 o 
   4  17  -1      414.65      423.91     21.16 o 
   5  17  -1       31.23       28.99     10.90 o 
   6  17  -1      299.45      294.06     21.97 o 
   7  17  -1        7.98       12.74     10.51 o 
   8  17  -1      142.74      142.63     18.23 o 
   9  17  -1        3.19       12.00     10.82 o 
   1  18  -1       15.39        8.28      8.30 o 
   2  18  -1       47.84       56.35      8.80 o 
   3  18  -1        5.49        4.90      7.07 o 
   4  18  -1       26.29       26.93      9.28 o 
   5  18  -1       42.77       58.58     10.50 o 
   6  18  -1        9.85       17.82      9.09 o 
   7  18  -1       25.59       38.99     11.41 o 
   8  18  -1       27.65        5.48     10.90 o 
   0  19  -1        7.97       26.91     11.78 o 
   1  19  -1      398.06      409.45     22.61 o 
   2  19  -1       59.00       51.89      9.40 o 
   3  19  -1      306.28      339.32     41.40 o 
   4  19  -1       38.86       57.38     10.58 o 
   5  19  -1      324.79      330.41     22.83 o 
   6  19  -1        9.09        3.95      9.46 o 
   1  20  -1        2.33       14.27     10.10 o 
   2  20  -1       22.92       39.73     11.60 o 
   3  20  -1        2.07       -0.31      9.54 o 
   4  20  -1        0.41       -4.32     10.37 o 
   2   0   0    35595.57    37339.11   1692.73 o 
   4   0   0       15.07       29.50      8.73 o 
   6   0   0     7587.65     8423.04    383.90 o 
   8   0   0     1794.26     1626.69     76.06 o 
  10   0   0      216.96      194.90     16.12 o 
  12   0   0      331.57      301.51     22.63 o 
  14   0   0        6.72        8.97      8.35 o 
  16   0   0        1.75        0.46     21.28 o 
   1   1   0        7.57       44.53      1.74 o 
   2   1   0       77.83      100.18      3.93 o 
   3   1   0       12.30       40.85      2.09 o 
   4   1   0      453.70      554.93     18.65 o 
   5   1   0       26.53       31.03      2.31 o 
   6   1   0      268.66      237.61     16.37 o 
   7   1   0     6489.50     6491.74    209.63 o 
   8   1   0      741.77      754.70     25.82 o 
   9   1   0     1161.25     1166.94     39.16 o 
  10   1   0      224.76      198.50     11.45 o 
  11   1   0       77.12       90.53      7.58 o 
  12   1   0      138.01      153.51     10.60 o 
  13   1   0      341.68      391.91     19.56 o 
  14   1   0      183.14      194.79     13.53 o 
  15   1   0      190.47      220.06     22.05 o 
  16   1   0        4.14       -7.02      6.92 o 
  17   1   0        7.72       -1.08      8.56 o 
   0   2   0       54.12       30.32      2.55 o 
   1   2   0    15466.21    16866.42    541.92 o 
   2   2   0      894.58      864.02     28.60 o 
   3   2   0    18814.64    21485.58    690.64 o 
   4   2   0      210.63      293.03     10.28 o 
   5   2   0     5415.82     5947.96    234.84 o 
   6   2   0        7.65       17.94      2.37 o 
   7   2   0     5609.43     5718.72    184.79 o 
   8   2   0      742.37      684.03     23.61 o 
   9   2   0      516.32      490.05     19.59 o 
  10   2   0       19.83       17.93      4.56 o 
  11   2   0      152.49      166.50     16.46 o 
  12   2   0        1.08        0.34      4.67 o 
  13   2   0      129.43      137.45     14.46 o 
  14   2   0        4.31       11.44      7.62 o 
  15   2   0        0.00       -4.53      6.09 o 
  16   2   0       19.47       14.48      8.07 o 
   1   3   0      357.68      351.45     12.13 o 
   2   3   0    12330.00    15002.63    482.15 o 
   3   3   0      527.92      768.01     25.40 o 
   4   3   0     1332.86     1543.90     50.32 o 
   5   3   0      696.65      744.95     24.90 o 
   6   3   0     3557.85     3589.94    116.33 o 
   7   3   0      155.89      194.13      8.14 o 
   8   3   0     3927.33     3930.14    127.51 o 
   9   3   0      553.59      598.68     21.15 o 
  10   3   0      348.66      351.89     23.44 o 
  11   3   0      114.78      112.47      8.50 o 
  12   3   0       71.22       71.60      7.29 o 
  13   3   0       32.04       40.53      6.68 o 
  14   3   0      304.15      394.57     20.62 o 
  15   3   0        2.05       -0.33      7.60 o 
  16   3   0       39.09       36.83      9.36 o 
   0   4   0     7840.72     9698.85    440.81 o 
   1   4   0     9075.05     9377.15    301.45 o 
   2   4   0     2906.09     3114.89    100.58 o 
   3   4   0     8880.66     9451.50    303.99 o 
   4   4   0    10077.64     9913.43    318.84 o 
   5   4   0      233.07      316.94     11.41 o 
   6   4   0    10668.58    10976.32    353.35 o 
   7   4   0     3108.22     3299.72    107.27 o 
   8   4   0      563.07      564.81     19.99 o 
   9   4   0       99.34      109.18     11.04 o 
  10   4   0       47.58       45.41      5.82 o 
  11   4   0      251.26      270.00     15.61 o 
  12   4   0      192.30      209.18     12.75 o 
  13   4   0        0.54        8.02      6.84 o 
  14   4   0        0.98        3.95      9.06 o 
  15   4   0       19.35       15.55      8.06 o 
  16   4   0        4.09       -2.97      7.75 o 
   1   5   0     3854.36     4212.99    135.90 o 
   2   5   0     3362.71     3166.90    102.33 o 
   3   5   0     5685.42     5852.00    188.66 o 
   4   5   0     1721.66     1853.89     60.40 o 
   5   5   0      672.29      775.31     26.04 o 
   6   5   0      161.83      152.80      6.63 o 
   7   5   0     2978.10     3233.68    105.18 o 
   8   5   0       26.75       26.86      3.51 o 
   9   5   0     2056.11     2054.36     74.57 o 
  10   5   0       85.30      101.36      8.16 o 
  11   5   0      439.23      399.16     19.28 o 
  12   5   0      147.93      152.03     10.67 o 
  13   5   0      342.57      369.15     23.37 o 
  14   5   0        5.55       -7.11      7.12 o 
  15   5   0      117.39      133.47     13.91 o 
  16   5   0        4.76       -5.67      7.83 o 
   0   6   0     6021.34     6304.39    287.01 o 
   1   6   0     2294.08     2198.72     77.77 o 
   2   6   0     8389.85     9741.19    313.41 o 
   3   6   0     2185.75     2103.16     68.32 o 
   4   6   0     8128.74     8920.20    287.00 o 
   5   6   0     8069.58     8355.64    269.05 o 
   6   6   0     2251.41     2264.49     80.99 o 
   7   6   0     2202.24     2226.90     72.79 o 
   8   6   0      270.80      261.06     10.66 o 
   9   6   0       27.04       26.99      4.34 o 
  10   6   0       71.88       73.37      8.21 o 
  11   6   0       71.38       81.42      9.01 o 
  12   6   0       40.60       36.32      7.88 o 
  13   6   0       86.73      115.81     15.96 o 
  14   6   0       25.76       22.58      8.34 o 
  15   6   0        0.31        8.31     12.23 o 
  16   6   0        7.31       14.08      9.44 o 
   1   7   0        0.24        7.73      1.63 o 
   2   7   0     2919.09     2799.29     90.68 o 
   3   7   0      175.95      237.36      8.86 o 
   4   7   0       10.09        7.54      2.18 o 
   5   7   0     1339.20     1355.52     44.73 o 
   6   7   0      424.22      539.23     21.28 o 
   7   7   0       67.42       80.28      4.95 o 
   8   7   0     2419.39     2533.85     90.85 o 
   9   7   0      133.46      127.60      7.68 o 
  10   7   0      610.09      641.70     25.37 o 
  11   7   0        4.09        1.00      4.78 o 
  12   7   0      233.13      246.68     17.23 o 
  13   7   0        1.94        8.09     13.23 o 
  14   7   0      110.38       98.67     11.78 o 
  15   7   0        1.75       -7.83     13.70 o 
  16   7   0       20.86       25.25     13.86 o 
   0   8   0       61.28       76.39      5.47 o 
   1   8   0     9960.64    11353.82    365.22 o 
   2   8   0     2273.50     2029.59     66.10 o 
   3   8   0     1609.55     1500.92     49.25 o 
   4   8   0     1261.80     1255.20     41.48 o 
   5   8   0     4302.29     4228.99    136.99 o 
   6   8   0      475.20      477.97     16.99 o 
   7   8   0     1615.34     1698.93     61.64 o 
   8   8   0      352.67      345.04     13.36 o 
   9   8   0        3.66        6.01      3.87 o 
  10   8   0      403.22      370.02     16.11 o 
  11   8   0      110.59       99.32     10.29 o 
  12   8   0      110.74      129.93     15.22 o 
  13   8   0       53.54       55.76      9.50 o 
  14   8   0       16.66        7.90      9.39 o 
  15   8   0        5.16        5.68     10.15 o 
   1   9   0     1062.21     1027.74     34.10 o 
   2   9   0     1532.74     1172.84     42.41 o 
   3   9   0      329.59      362.85     13.12 o 
   4   9   0       28.52       47.00      3.55 o 
   5   9   0       40.51       59.85      4.23 o 
   6   9   0        0.66       12.15      4.05 o 
   7   9   0      221.50      220.39      9.48 o 
   8   9   0      139.74      156.43     10.46 o 
   9   9   0      249.62      281.41     13.14 o 
  10   9   0       20.26       25.53      5.69 o 
  11   9   0       81.81      115.88     14.32 o 
  12   9   0        0.87        0.25     14.14 o 
  13   9   0      272.95      295.82     46.89 o 
  14   9   0       25.92       12.07      9.94 o 
  15   9   0       77.60       85.98     17.55 o 
   0  10   0     5914.23     6233.65    351.25 o 
   1  10   0     6870.77     7060.69    227.71 o 
   2  10   0     2748.66     2685.61     87.38 o 
   3  10   0      346.02      407.05     14.60 o 
   4  10   0     1381.55     1451.35     47.94 o 
   5  10   0       62.10       64.60      4.58 o 
   6  10   0     2894.23     2939.16     96.01 o 
   7  10   0      144.36      155.61      8.47 o 
   8  10   0      281.20      252.70     13.43 o 
   9  10   0      275.15      299.60     18.33 o 
  10  10   0        3.00       -5.13      5.70 o 
  11  10   0       44.58       43.05     10.06 o 
  12  10   0       70.08       86.65     13.85 o 
  13  10   0        1.88       -0.81     12.33 o 
  14  10   0       18.96       10.52     10.01 o 
   1  11   0     1143.78     1195.17     39.69 o 
   2  11   0       61.59       75.35      4.60 o 
   3  11   0      757.45      764.63     28.68 o 
   4  11   0       37.87       40.45      4.36 o 
   5  11   0        0.98        4.70      3.47 o 
   6  11   0      450.76      510.70     20.32 o 
   7  11   0       89.98       88.89      6.56 o 
   8  11   0      379.99      430.16     20.30 o 
   9  11   0      243.30      274.28     19.49 o 
  10  11   0       64.18       60.31      9.02 o 
  11  11   0       61.22       59.28     11.96 o 
  12  11   0      177.86      160.00     41.01 o 
  13  11   0       83.38       91.30     14.93 o 
  14  11   0       94.69       97.22     16.51 o 
   0  12   0      111.41      123.34     11.49 o 
   1  12   0     3128.42     3092.78    109.96 o 
   2  12   0      154.09      163.49     10.65 o 
   3  12   0      987.30      998.33     36.91 o 
   4  12   0      264.80      269.21     12.02 o 
   5  12   0     1136.76     1074.44     39.78 o 
   6  12   0        1.27       -2.29      3.76 o 
   7  12   0      469.99      492.72     22.66 o 
   8  12   0      102.90      138.18      9.87 o 
   9  12   0       79.47      111.30     11.09 o 
  10  12   0       24.37       26.01      7.86 o 
  11  12   0       70.14       64.37     12.92 o 
  12  12   0       11.43        0.91     11.42 o 
  13  12   0       20.27       13.79     11.86 o 
   1  13   0       14.27       23.66      4.87 o 
   2  13   0      467.57      480.13     21.51 o 
   3  13   0       30.90       36.35      5.19 o 
   4  13   0       37.02       19.79      4.32 o 
   5  13   0      167.64      191.04      9.90 o 
   6  13   0      195.26      226.12     12.65 o 
   7  13   0      177.37      221.64     12.82 o 
   8  13   0      564.87      577.26     26.41 o 
   9  13   0      139.49      155.36     17.89 o 
  10  13   0       34.67       33.56      8.67 o 
  11  13   0       80.72       68.17     12.90 o 
  12  13   0       56.16       46.15     12.33 o 
  13  13   0       31.23       52.04     14.35 o 
   0  14   0     1288.97     1335.68     77.37 o 
   1  14   0      189.76      193.62     11.30 o 
   2  14   0      444.30      490.16     22.15 o 
   3  14   0       52.29       41.62      5.84 o 
   4  14   0      102.06       96.60      7.92 o 
   5  14   0        0.13      -11.25     10.76 o 
   6  14   0      563.08      531.00     28.09 o 
   7  14   0      112.63      120.23      9.62 o 
   8  14   0      286.57      360.39     18.70 o 
   9  14   0        1.98       -5.66      6.94 o 
  10  14   0      100.01      121.57     12.68 o 
  11  14   0        6.96       14.01     10.36 o 
  12  14   0       38.18       45.46     13.03 o 
   1  15   0        1.66       10.14      5.28 o 
   2  15   0       48.66       53.12      6.73 o 
   3  15   0       40.17       50.20      6.74 o 
   4  15   0        1.06        0.40      5.69 o 
   5  15   0       59.54       59.08      8.44 o 
   6  15   0      118.66      125.60     11.69 o 
   7  15   0      321.94      371.13     22.13 o 
   8  15   0      114.00      105.09     39.00 o 
   9  15   0       89.72      131.96     47.55 o 
  10  15   0       73.00       73.33     13.60 o 
  11  15   0        3.19       22.30     15.74 o 
   0  16   0      219.47      256.31     34.90 o 
   1  16   0      756.00      789.23     34.23 o 
   2  16   0       12.94       11.60      6.03 o 
   3  16   0      568.00      613.11     36.46 o 
   4  16   0        0.28        4.54      6.79 o 
   5  16   0      407.20      458.49     25.66 o 
   6  16   0      228.42      219.69     28.72 o 
   7  16   0      180.09      186.56     20.61 o 
   8  16   0       26.51       32.14     11.15 o 
   9  16   0       67.01       63.37     13.26 o 
  10  16   0       14.47       18.07     12.48 o 
   1  17   0        5.54       -2.96      6.82 o 
   2  17   0       47.71       36.98      8.41 o 
   3  17   0       69.83       66.99      9.56 o 
   4  17   0        4.25       11.85      7.69 o 
   5  17   0      106.05       87.97     12.32 o 
   6  17   0       13.97       16.72      9.74 o 
   7  17   0        2.93       -4.48     13.10 o 
   8  17   0       95.72      106.60     15.18 o 
   9  17   0        3.32        7.94     10.64 o 
   0  18   0      198.61      182.79     18.56 o 
   1  18   0      179.52      202.35     15.69 o 
   2  18   0      203.08      233.24     16.73 o 
   3  18   0       60.22       32.06      9.35 o 
   4  18   0      339.89      357.48     22.18 o 
   5  18   0      107.54      107.45     17.41 o 
   6  18   0      142.68      150.27     20.94 o 
   7  18   0       71.90       75.01     13.50 o 
   8  18   0       47.80       61.27     18.11 o 
   1  19   0       23.74       21.27      9.61 o 
   2  19   0        9.53        2.71      8.40 o 
   3  19   0       34.23       39.14      9.88 o 
   4  19   0       32.67       16.95      8.73 o 
   5  19   0       24.63       27.29     11.98 o 
   6  19   0        1.54        4.58      8.75 o 
   7  19   0       64.53       68.89     12.53 o 
   0  20   0       99.55       83.91     20.72 o 
   1  20   0       42.27       41.78     19.97 o 
   2  20   0       19.02        9.52      9.03 o 
   3  20   0      126.48      151.48     16.28 o 
   4  20   0        6.75       32.00     10.35 o 
   5  20   0       41.68       62.37     12.20 o 
   2   0   1     7452.56     9192.07    500.99 o 
   4   0   1     2097.95     2061.18    125.47 o 
   6   0   1     2702.34     2610.00    120.68 o 
   8   0   1     3116.67     2933.59    163.16 o 
  10   0   1      397.61      417.68     31.81 o 
  12   0   1      459.30      462.37     32.75 o 
  14   0   1      201.38      180.07     18.68 o 
  16   0   1       29.52       25.57     12.62 o 
   0   1   1    10577.95    11890.50    942.40 o 
   1   1   1     6223.02     6461.21    270.10 o 
   2   1   1     6794.61     7340.69    298.88 o 
   3   1   1     9248.31     9887.79    373.05 o 
   4   1   1     3274.88     3341.14    123.55 o 
   5   1   1     3142.90     3434.08    122.95 o 
   6   1   1     1829.20     1810.47     63.98 o 
   7   1   1     3236.77     3259.45    112.68 o 
   8   1   1      526.56      513.36     21.85 o 
   9   1   1      453.59      412.91     26.13 o 
  10   1   1       73.12       57.32      6.38 o 
  11   1   1       91.12       83.56      7.41 o 
  12   1   1       33.11       42.92      9.94 o 
  13   1   1       53.79       42.56      6.77 o 
  14   1   1        3.03       15.22      6.41 o 
  15   1   1        5.98       16.21      6.76 o 
  16   1   1       25.18       35.26      7.34 o 
   1   2   1      117.82      116.38      5.36 o 
   2   2   1    12778.06    12833.63    507.18 o 
   3   2   1      868.24      830.24     43.22 o 
   4   2   1     2829.81     2897.52    104.76 o 
   5   2   1      650.61      607.18     23.79 o 
   6   2   1     1022.29      981.30     35.25 o 
   7   2   1     1624.66     1689.39     57.68 o 
   8   2   1      950.07      937.23     34.17 o 
   9   2   1     1617.20     1549.91     73.93 o 
  10   2   1       81.93       80.60      7.47 o 
  11   2   1      444.16      431.98     22.08 o 
  12   2   1       10.79        5.07      4.77 o 
  13   2   1      209.00      205.05     13.20 o 
  14   2   1       21.21       42.29      7.15 o 
  15   2   1      192.58      221.89     14.05 o 
  16   2   1       22.47       26.11      7.41 o 
   0   3   1    28803.35    31248.44   1696.68 o 
   1   3   1      456.89      433.49     43.87 o 
   2   3   1     5724.95     5655.49    178.13 o 
   3   3   1     2681.99     2715.43    100.21 o 
   5   3   1     3499.49     3478.41    122.23 o 
   6   3   1     2516.38     2316.80     83.28 o 
   7   3   1      270.08      282.17     11.50 o 
   8   3   1      614.11      597.36     24.48 o 
   9   3   1      145.80      137.81      9.31 o 
  10   3   1      200.38      187.78     11.84 o 
  11   3   1       42.89       57.47      6.31 o 
  12   3   1      132.66      125.20      9.64 o 
  13   3   1        8.23        9.46      5.65 o 
  14   3   1       42.28       40.52      7.37 o 
  15   3   1       10.09        8.94      6.43 o 
  16   3   1        0.89       11.37      6.74 o 
   1   4   1     2805.66     2778.29     97.81 o 
   2   4   1     7706.46     8329.51    264.32 o 
   3   4   1     1566.61     1599.68     53.05 o 
   4   4   1     1797.55     1730.97     65.22 o 
   5   4   1     1356.00     1441.94     54.45 o 
   6   4   1     1690.27     1670.78     57.63 o 
   7   4   1     1891.85     1883.47     62.11 o 
   8   4   1     1315.70     1406.00     46.40 o 
   9   4   1      258.71      238.77     12.52 o 
  10   4   1      534.82      498.51     20.85 o 
  11   4   1       52.70       58.57      6.79 o 
  12   4   1      472.36      459.85     22.04 o 
  13   4   1      256.48      299.28     16.63 o 
  14   4   1      268.90      323.11     21.68 o 
  15   4   1       41.96       69.74     13.70 o 
  16   4   1       42.88       41.53      9.50 o 
   0   5   1      743.21      706.10     33.81 o 
   1   5   1     6013.96     6148.17    215.18 o 
   2   5   1      294.95      351.95     12.25 o 
   3   5   1     2827.99     2706.60    248.65 o 
   4   5   1      425.00      372.80     11.89 o 
   5   5   1     2207.97     1979.84     73.53 o 
   6   5   1      375.75      366.15     15.34 o 
   7   5   1     1315.14     1227.94     41.79 o 
   8   5   1       73.28       88.12      5.39 o 
   9   5   1      383.45      352.22     16.31 o 
  10   5   1       18.30       17.91      5.82 o 
  11   5   1      213.40      214.96     12.40 o 
  12   5   1        4.95        5.13      5.17 o 
  13   5   1      252.02      261.66     14.82 o 
  14   5   1        9.10       12.57      6.38 o 
  15   5   1        0.69       10.30      6.62 o 
  16   5   1        3.40        1.80      8.33 o 
   1   6   1     1671.08     1539.72     54.47 o 
   2   6   1      887.92      882.94     29.29 o 
   3   6   1     1844.36     1746.91     55.36 o 
   4   6   1      373.67      383.05     13.68 o 
   5   6   1     1372.92     1357.11     51.13 o 
   6   6   1      226.28      246.54     11.72 o 
   7   6   1     1640.67     1618.87     54.74 o 
   8   6   1      443.30      477.93     17.33 o 
   9   6   1      638.84      638.80     24.73 o 
  10   6   1      391.71      378.13     16.91 o 
  11   6   1      420.69      439.33     21.31 o 
  12   6   1       95.26       96.31      9.07 o 
  13   6   1      296.20      303.06     16.91 o 
  14   6   1       61.90       91.54      9.63 o 
  15   6   1       65.05       61.20     17.59 o 
  16   6   1       25.42       28.96     15.43 o 
   0   7   1     5057.04     5539.36    254.84 o 
   1   7   1      666.27      781.61     29.21 o 
   2   7   1     4690.23     4615.39    170.95 o 
   3   7   1      837.42      909.55     29.80 o 
   4   7   1     5908.96     5663.09    182.99 o 
   5   7   1      458.99      488.03     17.05 o 
   6   7   1     3856.22     3865.46    132.03 o 
   7   7   1      223.62      223.20     10.14 o 
   8   7   1      139.09      133.24      7.10 o 
   9   7   1      157.90      175.10      8.27 o 
  10   7   1      106.19      117.01      9.37 o 
  11   7   1       93.71       95.63      8.37 o 
  12   7   1      224.16      253.26     18.04 o 
  13   7   1       84.67      105.04     11.03 o 
  14   7   1       12.71       20.31      9.75 o 
  15   7   1        3.51       -1.26      9.45 o 
   1   8   1     3690.18     3702.29    131.02 o 
   2   8   1      225.25      255.66     11.06 o 
   3   8   1     1754.30     1782.04     56.52 o 
   4   8   1      136.03      147.02      8.66 o 
   5   8   1      739.89      743.96     27.30 o 
   6   8   1      461.60      499.24     17.67 o 
   7   8   1       27.34       38.05      4.34 o 
   8   8   1      282.32      289.61     11.35 o 
   9   8   1      149.29      172.13      8.25 o 
  10   8   1      565.52      574.67     30.43 o 
  11   8   1      183.53      184.28     14.55 o 
  12   8   1      149.03      153.45     13.00 o 
  13   8   1      172.73      176.97     38.62 o 
  14   8   1       61.05       85.02     27.51 o 
  15   8   1       31.90       32.10     11.51 o 
   0   9   1      391.02      450.76     21.85 o 
   1   9   1     6051.60     6103.14    216.66 o 
   2   9   1      411.05      406.89     16.01 o 
   3   9   1     3140.68     3007.83     97.50 o 
   4   9   1      547.54      531.08     20.26 o 
   5   9   1     2942.33     2931.81    102.48 o 
   6   9   1      937.22      950.21     37.74 o 
   7   9   1     1333.07     1298.50     52.96 o 
   8   9   1       82.60       78.48      7.18 o 
   9   9   1       98.95       86.40      6.97 o 
  10   9   1        5.08        3.05      5.71 o 
  11   9   1       69.24       60.82      8.73 o 
  12   9   1      147.50      153.68     17.62 o 
  13   9   1        5.59       28.56     10.47 o 
  14   9   1       23.69       17.55      9.83 o 
  15   9   1        3.96        9.57     12.50 o 
   1  10   1        6.24        8.87      2.60 o 
   2  10   1      574.94      554.75     20.64 o 
   3  10   1       39.38       57.63      4.87 o 
   4  10   1      192.72      195.38      9.75 o 
   5  10   1      220.50      217.65      9.82 o 
   6  10   1      597.00      542.36     25.45 o 
   7  10   1      361.33      366.04     16.97 o 
   8  10   1      746.79      779.96     31.96 o 
   9  10   1        9.22       17.19      4.69 o 
  10  10   1       97.22      121.00     13.87 o 
  11  10   1       23.37       26.81      9.83 o 
  12  10   1       65.56       89.06     13.31 o 
  13  10   1       19.35       11.09     17.05 o 
  14  10   1       84.91       72.71     14.25 o 
   0  11   1     1994.20     1749.18     79.13 o 
   1  11   1      282.86      278.72     11.14 o 
   2  11   1     1334.94     1271.92     43.80 o 
   3  11   1      153.45      173.54      9.18 o 
   4  11   1     1362.21     1299.84     48.54 o 
   5  11   1      676.01      649.96     27.48 o 
   6  11   1     1088.01     1007.69     41.07 o 
   7  11   1      612.00      609.36     26.00 o 
   8  11   1      541.98      535.08     24.98 o 
   9  11   1       77.70       86.43      8.11 o 
  10  11   1       57.99       58.06      8.99 o 
  11  11   1       55.57       73.63     12.18 o 
  12  11   1       10.23        4.17      9.89 o 
  13  11   1       50.47       73.81     13.89 o 
  14  11   1        3.50        8.97     11.36 o 
   1  12   1       59.27       59.98      4.51 o 
   2  12   1      351.69      334.70     12.56 o 
   3  12   1      332.59      307.50     13.11 o 
   4  12   1      104.68      125.41      7.91 o 
   5  12   1      362.08      357.96     24.78 o 
   6  12   1      211.79      234.55     11.91 o 
   7  12   1      871.56      947.20     39.14 o 
   8  12   1        9.87       31.25      6.01 o 
   9  12   1      290.55      305.59     16.62 o 
  10  12   1       33.15       25.73      9.96 o 
  11  12   1      120.54      105.01     15.59 o 
  12  12   1        8.07       23.19     12.91 o 
  13  12   1       90.18       88.79     15.27 o 
   0  13   1     1829.16     1735.16     83.39 o 
   1  13   1     1797.26     1696.03     54.21 o 
   2  13   1      385.66      380.13     16.15 o 
   3  13   1      450.41      444.73     19.05 o 
   4  13   1      201.82      216.09     12.85 o 
   5  13   1      114.55      114.66      8.85 o 
   6  13   1      566.21      559.36     24.04 o 
   7  13   1      119.79      145.16      9.95 o 
   8  13   1      197.24      183.47     11.75 o 
   9  13   1      121.80      147.82     11.10 o 
  10  13   1       41.83       30.37     13.18 o 
  11  13   1       26.19       16.37     21.66 o 
  12  13   1       91.14      101.77     23.24 o 
  13  13   1        7.89       12.74     13.95 o 
   1  14   1       18.22       16.40      4.79 o 
   2  14   1      121.96      113.81      8.02 o 
   3  14   1      108.42      112.11      8.18 o 
   4  14   1       49.32       43.67      5.93 o 
   5  14   1      271.15      268.35     14.38 o 
   6  14   1      431.72      494.56     22.09 o 
   7  14   1        0.17       -0.77      5.53 o 
   8  14   1      388.45      417.22     20.69 o 
   9  14   1        4.80       16.47      7.78 o 
  10  14   1      165.60      147.06     16.95 o 
  11  14   1       19.95       14.05     10.81 o 
  12  14   1      114.78      155.71     58.39 o 
   0  15   1      110.96      150.89     14.02 o 
   1  15   1     1659.62     1664.67     75.51 o 
   2  15   1      157.25      143.05     11.34 o 
   3  15   1      698.66      643.82     33.62 o 
   4  15   1      147.68      135.61     11.36 o 
   5  15   1      477.95      456.04     24.69 o 
   6  15   1       53.90       55.40      7.48 o 
   7  15   1      262.94      286.08     17.45 o 
   8  15   1       16.20       15.57      6.93 o 
   9  15   1       41.37       58.04     10.17 o 
  10  15   1       15.99        4.44      9.92 o 
  11  15   1       42.36       38.65     14.49 o 
   1  16   1       21.59       32.47      7.32 o 
   2  16   1       36.05       27.96     14.55 o 
   3  16   1       92.69       92.65      9.79 o 
   4  16   1       43.28       60.27     13.85 o 
   5  16   1      111.88      122.08     11.51 o 
   6  16   1       20.82       25.68      8.23 o 
   7  16   1      150.85      154.66     13.10 o 
   8  16   1       11.32       22.71      8.44 o 
   9  16   1      124.06      126.85     22.11 o 
  10  16   1        8.04       -2.78     14.27 o 
   0  17   1     1110.26     1140.47     90.70 o 
   1  17   1       62.84       56.29     11.17 o 
   2  17   1      611.40      617.37     31.82 o 
   3  17   1      196.80      213.29     19.19 o 
   4  17   1      378.98      411.09     23.91 o 
   5  17   1       35.81       30.73      8.35 o 
   6  17   1      276.39      280.30     27.84 o 
   7  17   1        4.67        1.55      8.10 o 
   8  17   1      144.98      158.79     14.51 o 
   9  17   1        3.95       10.37     14.04 o 
   1  18   1       16.95       32.80     10.66 o 
   2  18   1       41.63       54.01     11.92 o 
   3  18   1        6.44        7.41      7.86 o 
   4  18   1       18.07       18.19      8.52 o 
   5  18   1       38.91       59.93     10.24 o 
   6  18   1       14.95       33.13     15.70 o 
   7  18   1       25.29       25.34      9.52 o 
   8  18   1       32.90       22.64      9.15 o 
   0  19   1        8.93       13.50     14.12 o 
   1  19   1      430.39      484.37     31.56 o 
   2  19   1       65.10       67.41     23.73 o 
   3  19   1      321.22      335.71     26.33 o 
   4  19   1       40.65       33.08     11.54 o 
   5  19   1      355.44      374.36     23.68 o 
   6  19   1        8.94       20.50      9.30 o 
   1  20   1        2.20        6.37     11.13 o 
   2  20   1       24.67       21.31     11.71 o 
   3  20   1        2.40        8.87     12.55 o 
   4  20   1        1.08       30.29     13.83 o 
   2   0   2     8314.32     8377.20    458.65 o 
   4   0   2     8115.83     7951.07    370.57 o 
   6   0   2     3461.88     3247.55    185.74 o 
   8   0   2     1359.34     1220.95     75.54 o 
  10   0   2      951.80      874.06     53.97 o 
  12   0   2      200.77      186.70     19.77 o 
  14   0   2        3.46       23.65      9.55 o 
  16   0   2        6.55       -2.83      8.96 o 
   1   1   2      476.44      516.76     23.90 o 
   2   1   2      885.91      884.40     40.07 o 
   3   1   2      863.96      980.93     42.16 o 
   4   1   2      914.13      963.76     33.89 o 
   5   1   2      738.47      781.35     41.02 o 
   6   1   2      622.92      637.60     27.44 o 
   7   1   2     1485.60     1398.37     53.03 o 
   8   1   2       67.75       69.45      5.88 o 
   9   1   2      152.50      151.65     10.50 o 
  10   1   2       82.59       87.48      7.45 o 
  11   1   2      342.44      314.19     17.47 o 
  12   1   2       85.79      104.97      8.93 o 
  13   1   2      187.64      208.11     13.06 o 
  14   1   2       46.32       36.05      7.09 o 
  15   1   2       59.43       68.27      8.64 o 
  16   1   2       35.27       33.59      7.47 o 
   0   2   2    14073.76    15308.52   1131.52 o 
   1   2   2     9562.57    10133.60    342.69 o 
   2   2   2      290.02      410.56     15.95 o 
   3   2   2     9329.44     9373.79    380.96 o 
   4   2   2     1544.24     1675.82     69.77 o 
   5   2   2     4299.79     4431.49    154.75 o 
   6   2   2       47.49       39.63      3.46 o 
   7   2   2     2974.42     2934.50    113.77 o 
   8   2   2      384.21      348.47     16.34 o 
   9   2   2     1193.87     1120.93     48.34 o 
  10   2   2       20.32       26.49      5.07 o 
  11   2   2      219.65      197.17     15.89 o 
  12   2   2       11.58       13.68      5.39 o 
  13   2   2       76.84       69.56      7.93 o 
  14   2   2       44.64       43.25      7.52 o 
  15   2   2       12.20       10.71      6.38 o 
  16   2   2       20.73       38.51      9.31 o 
   1   3   2      735.30      744.10     26.92 o 
   2   3   2      346.51      374.04     15.94 o 
   3   3   2      172.24      194.70      9.40 o 
   4   3   2     1762.21     1609.15     67.62 o 
   5   3   2      663.88      747.75     32.79 o 
   6   3   2     1261.59     1152.02     40.70 o 
   7   3   2      318.49      336.23     13.15 o 
   8   3   2      865.91      826.55     33.16 o 
   9   3   2       98.75      107.16     11.21 o 
  10   3   2      765.60      708.73     32.71 o 
  11   3   2       28.18       45.17      6.27 o 
  12   3   2      681.66      662.20     30.78 o 
  13   3   2       68.79       61.95      7.85 o 
  14   3   2      111.41      121.83     10.79 o 
  15   3   2       35.08       36.84      9.18 o 
  16   3   2       26.82       24.63      7.49 o 
   0   4   2     4811.46     4841.37    343.02 o 
   1   4   2      793.22      728.12     21.51 o 
   2   4   2     5677.39     5607.87    193.23 o 
   3   4   2     1810.70     1707.88     63.98 o 
   4   4   2     4353.56     4221.63    161.77 o 
   5   4   2     1027.37      944.97     39.59 o 
   6   4   2     1861.81     1704.36     55.92 o 
   7   4   2      365.27      341.85     12.76 o 
   8   4   2      433.30      396.73     19.25 o 
   9   4   2      152.50      157.62      9.46 o 
  10   4   2      397.14      378.30     19.41 o 
  11   4   2      345.14      335.34     16.23 o 
  12   4   2      239.17      263.77     14.93 o 
  13   4   2       17.59       31.59      6.57 o 
  14   4   2       32.92       26.90      8.61 o 
  15   4   2       18.39        6.39      6.37 o 
  16   4   2        3.92        5.19      6.92 o 
   1   5   2     1493.35     1582.73     55.16 o 
   2   5   2      330.51      310.59     11.36 o 
   3   5   2      583.59      553.74     20.31 o 
   4   5   2      119.78      148.07      9.71 o 
   5   5   2     1945.94     1919.70     72.24 o 
   6   5   2      578.11      617.25     23.04 o 
   7   5   2      350.93      346.66     12.31 o 
   8   5   2      210.82      202.23     13.09 o 
   9   5   2      533.30      537.93     20.34 o 
  10   5   2      268.17      261.97     12.96 o 
  11   5   2      799.01      803.83     31.99 o 
  12   5   2      116.04      134.57     11.64 o 
  13   5   2      194.79      186.36     12.77 o 
  14   5   2       12.24       17.16      6.46 o 
  15   5   2       53.17       56.01      9.70 o 
  16   5   2        0.10       -5.78     16.46 o 
   0   6   2     1293.14     1273.74     58.92 o 
   1   6   2     2003.39     1872.80     68.13 o 
   2   6   2     1713.08     1642.33     61.96 o 
   3   6   2     2822.04     2643.60     88.47 o 
   4   6   2     1116.76     1081.04     37.29 o 
   5   6   2     3870.58     3770.95    125.09 o 
   6   6   2     1289.96     1238.84     41.69 o 
   7   6   2      395.86      402.75     15.33 o 
   8   6   2      516.10      476.31     18.83 o 
   9   6   2      100.81      124.08      7.90 o 
  10   6   2      561.63      525.50     22.11 o 
  11   6   2      215.41      231.68     13.65 o 
  12   6   2       36.56       32.02      7.63 o 
  13   6   2       50.46       62.90     11.40 o 
  14   6   2        7.54       11.76      7.26 o 
  15   6   2        1.23       -8.80      8.60 o 
   1   7   2       21.22       34.83      2.93 o 
   2   7   2     2062.59     1875.48     64.22 o 
   3   7   2      356.95      361.99     14.16 o 
   4   7   2      645.98      563.71     19.72 o 
   5   7   2      384.00      406.42     15.71 o 
   6   7   2     1008.75      958.14     34.23 o 
   7   7   2      280.43      293.21     12.11 o 
   8   7   2      477.44      449.31     19.79 o 
   9   7   2      437.75      426.66     20.05 o 
  10   7   2      250.76      250.06     18.92 o 
  11   7   2       70.00       66.71      7.61 o 
  12   7   2      192.11      147.41     13.34 o 
  13   7   2        7.27       23.53      7.68 o 
  14   7   2      122.16      104.44     11.71 o 
  15   7   2        7.03       11.63      8.07 o 
   0   8   2     2848.27     2629.83    121.85 o 
   1   8   2     2697.13     2722.35     96.16 o 
   2   8   2     2183.95     2213.69     79.13 o 
   3   8   2     3847.87     3677.11    133.81 o 
   4   8   2     1103.00     1112.65     46.41 o 
   5   8   2     1459.14     1450.87     54.43 o 
   6   8   2     1006.76      988.79     46.24 o 
   7   8   2      703.74      676.06     28.06 o 
   8   8   2      906.00      897.90     36.39 o 
   9   8   2      986.67      914.08     41.10 o 
  10   8   2       89.85      111.00      9.04 o 
  11   8   2      142.19      152.27     13.01 o 
  12   8   2       19.06       18.54      7.40 o 
  13   8   2       43.16       60.82      9.61 o 
  14   8   2        3.29        3.71      7.61 o 
  15   8   2        2.75       -5.75     12.23 o 
   1   9   2      450.88      453.09     15.58 o 
   2   9   2      961.24      871.62     31.59 o 
   3   9   2      345.85      339.66     14.34 o 
   4   9   2      330.10      365.55     16.53 o 
   5   9   2      638.22      634.00     25.98 o 
   6   9   2       95.54      101.88      7.44 o 
   7   9   2      737.95      720.43     30.88 o 
   8   9   2      173.64      179.06     10.56 o 
   9   9   2      241.58      239.17     13.55 o 
  10   9   2       48.22       64.83      7.34 o 
  11   9   2      250.83      254.44     17.53 o 
  12   9   2       11.08       17.19     15.74 o 
  13   9   2      100.27      105.68     12.77 o 
  14   9   2        4.40        3.22     10.00 o 
   0  10   2     2267.14     2252.63    101.73 o 
   1  10   2     1547.17     1466.77     47.77 o 
   2  10   2     2242.08     2132.29     74.91 o 
   3  10   2      812.39      757.21     31.49 o 
   4  10   2     2734.86     2537.59     98.58 o 
   5  10   2      402.83      399.12     18.11 o 
   6  10   2     1007.62     1020.07     41.27 o 
   7  10   2      178.26      197.62     10.97 o 
   8  10   2      221.81      264.26     14.54 o 
   9  10   2       74.91       80.44     16.17 o 
  10  10   2      157.59      164.40     11.75 o 
  11  10   2       21.15       17.07     14.54 o 
  12  10   2      102.66      105.72     11.62 o 
  13  10   2        6.44      -10.51      7.01 o 
  14  10   2       17.69       22.57     12.67 o 
   1  11   2      229.91      220.94      9.04 o 
   2  11   2       74.09       76.67      6.48 o 
   3  11   2       13.10       15.57      4.30 o 
   4  11   2      525.49      500.12     23.89 o 
   5  11   2      220.75      215.34     11.90 o 
   6  11   2      178.45      176.18     10.32 o 
   7  11   2       28.13       26.78      5.31 o 
   8  11   2      384.04      398.69     17.99 o 
   9  11   2       28.10       44.51      8.06 o 
  10  11   2      303.70      295.71     16.06 o 
  11  11   2       78.25       72.14     10.04 o 
  12  11   2      105.66      116.45     18.24 o 
  13  11   2       47.32       57.23     12.95 o 
  14  11   2       56.32       77.52     22.88 o 
   0  12   2     1017.73     1016.48     48.37 o 
   1  12   2     2411.49     2258.73     76.40 o 
   2  12   2      341.96      339.69     14.20 o 
   3  12   2     1295.43     1250.56     52.73 o 
   4  12   2      100.47       90.53      7.10 o 
   5  12   2      442.12      436.67     20.71 o 
   6  12   2      175.78      205.36     11.10 o 
   7  12   2      353.20      338.47     16.62 o 
   8  12   2        9.02       32.69      8.63 o 
   9  12   2      205.84      223.35     16.33 o 
  10  12   2       22.05       32.59      9.40 o 
  11  12   2       31.66       29.03      9.24 o 
  12  12   2        0.78       -1.56      9.96 o 
  13  12   2       16.56        5.16     12.77 o 
   1  13   2      267.72      260.92     12.09 o 
   2  13   2      156.08      175.01      8.67 o 
   3  13   2      496.06      437.06     18.28 o 
   4  13   2       65.66       76.34      6.79 o 
   5  13   2      298.16      311.34     18.31 o 
   6  13   2      151.51      162.95     10.17 o 
   7  13   2      324.60      307.35     16.41 o 
   8  13   2       44.68       70.70     13.89 o 
   9  13   2      222.16      249.14     17.04 o 
  10  13   2       65.72       59.98     10.07 o 
  11  13   2      178.21      190.19     19.61 o 
  12  13   2       48.16       70.60     13.76 o 
   0  14   2      696.24      704.36     43.98 o 
   1  14   2       52.26       59.50      7.60 o 
   2  14   2      979.39      950.93     37.47 o 
   3  14   2       79.11       86.27      6.78 o 
   4  14   2     1016.54      967.40     41.67 o 
   5  14   2       36.37       35.77      7.92 o 
   6  14   2      520.91      576.11     25.12 o 
   7  14   2       30.51       16.62      6.85 o 
   8  14   2      179.40      193.21     12.64 o 
   9  14   2       17.06       17.92      8.09 o 
  10  14   2       88.35       90.50     12.16 o 
  11  14   2       32.45       17.76     10.86 o 
  12  14   2       12.45       29.40     13.52 o 
   1  15   2       66.29       64.88      7.86 o 
   2  15   2      121.07      138.41     12.06 o 
   3  15   2      102.12      123.62      9.08 o 
   4  15   2      191.00      190.44     11.67 o 
   5  15   2      246.38      242.78     13.69 o 
   6  15   2      156.06      125.62     10.17 o 
   7  15   2      218.19      253.77     14.42 o 
   8  15   2      187.08      188.03     12.64 o 
   9  15   2       60.28       70.65     21.99 o 
  10  15   2       99.81      114.63     27.26 o 
  11  15   2       65.03       88.02     17.46 o 
   0  16   2      336.54      340.66     36.23 o 
   1  16   2      900.65      843.38     54.02 o 
   2  16   2      172.44      195.32     26.10 o 
   3  16   2      432.19      435.88     28.44 o 
   4  16   2      183.08      187.97     14.34 o 
   5  16   2      315.90      339.76     17.31 o 
   6  16   2        8.06       16.52      6.76 o 
   7  16   2      168.74      196.50     12.68 o 
   8  16   2       37.28       59.33      8.55 o 
   9  16   2       53.42       40.04     12.40 o 
  10  16   2       20.55       -0.84     10.71 o 
   1  17   2        9.19       24.35      9.44 o 
   2  17   2        4.02       16.17      9.35 o 
   3  17   2       84.05      116.71     27.89 o 
   4  17   2        7.30       27.65     10.08 o 
   5  17   2       58.31       46.94     11.32 o 
   6  17   2       31.65       23.39      8.91 o 
   7  17   2       49.85       79.38     11.15 o 
   8  17   2       32.90       40.54      9.86 o 
   9  17   2       50.17       67.70     13.99 o 
   0  18   2      536.55      626.66     55.29 o 
   1  18   2       81.53       73.30     12.76 o 
   2  18   2      457.40      456.92     60.30 o 
   3  18   2      162.08      168.33     17.84 o 
   4  18   2      218.73      236.99     31.50 o 
   5  18   2       75.59      115.60     14.47 o 
   6  18   2      141.55      121.68     17.08 o 
   7  18   2        1.47        6.83      8.93 o 
   1  19   2       13.42       28.95     11.16 o 
   2  19   2        0.30       -6.56     10.30 o 
   3  19   2       11.39       16.75     10.94 o 
   4  19   2       22.17       29.28     11.68 o 
   5  19   2       41.14       65.25     28.76 o 
   6  19   2       15.86        5.96     29.30 o 
   0  20   2       63.93       75.04     21.41 o 
   1  20   2      181.43      176.90     20.81 o 
   2  20   2       61.80       99.59     16.45 o 
   3  20   2      178.55      174.45     20.34 o 
   2   0   3     1375.87     1129.63     99.11 o 
   4   0   3     4024.11     4035.04    215.95 o 
   6   0   3     1652.88     1532.10     80.07 o 
   8   0   3      340.47      313.79     19.23 o 
  10   0   3     1270.87     1252.68     73.08 o 
  12   0   3      591.95      523.90     34.63 o 
  14   0   3       61.48       66.03     27.99 o 
  16   0   3       42.56       24.20     11.60 o 
   1   1   3     3765.29     3786.18    166.94 o 
   2   1   3     4383.30     4908.53    226.77 o 
   3   1   3    10620.64    11008.11    508.76 o 
   4   1   3     6457.03     6905.65    277.18 o 
   5   1   3     2181.99     2256.76     79.85 o 
   6   1   3      570.94      610.87     29.79 o 
   7   1   3      338.60      321.20     16.96 o 
   8   1   3      260.35      229.78     13.13 o 
   9   1   3      352.46      346.09     17.07 o 
  10   1   3      208.45      212.96     12.19 o 
  11   1   3      111.51      126.52      9.59 o 
  12   1   3        1.30        5.43      6.90 o 
  13   1   3        2.58       14.62      6.20 o 
  14   1   3        2.74        5.14      6.56 o 
  15   1   3       19.62       25.62      7.70 o 
  16   1   3        3.15       11.20      7.77 o 
   1   2   3      416.33      443.81     21.73 o 
   2   2   3       58.94       49.81      3.79 o 
   3   2   3      477.34      470.86     21.69 o 
   4   2   3     1049.50     1079.76     43.31 o 
   5   2   3     1842.50     1772.05     62.46 o 
   6   2   3      553.91      565.25     25.25 o 
   7   2   3      580.57      578.31     23.18 o 
   8   2   3       57.33       58.25      5.87 o 
   9   2   3      194.55      168.44     13.03 o 
  10   2   3      130.76      147.83     10.21 o 
  11   2   3      841.90      851.70     36.48 o 
  12   2   3       82.60      137.02     28.81 o 
  13   2   3      209.32      216.19     16.40 o 
  14   2   3       11.79        9.05      6.16 o 
  15   2   3       33.47       31.01      7.76 o 
  16   2   3        0.58       -5.18      8.00 o 
   1   3   3     3561.91     3871.33    144.52 o 
   2   3   3     4093.75     4160.64    143.35 o 
   3   3   3     1295.65     1408.95     58.81 o 
   4   3   3     4958.83     4739.55    184.74 o 
   5   3   3      500.47      548.00     21.83 o 
   6   3   3      528.60      451.59     17.17 o 
   7   3   3      307.27      336.44     16.35 o 
   8   3   3      676.83      620.89     27.86 o 
   9   3   3      220.63      214.62     12.87 o 
  10   3   3      503.98      468.11     22.65 o 
  11   3   3        5.76        9.59      5.35 o 
  12   3   3       16.97       31.50      6.58 o 
  13   3   3        7.15       10.91      5.92 o 
  14   3   3       12.88       25.44      8.08 o 
  15   3   3        2.61        0.51      6.47 o 
   1   4   3       97.99      100.58      4.57 o 
   2   4   3     2178.97     2214.44     88.14 o 
   3   4   3     1543.85     1543.15     62.26 o 
   4   4   3     1204.25     1217.75     48.47 o 
   5   4   3      438.62      477.57     20.72 o 
   6   4   3     1785.18     1725.45     70.41 o 
   7   4   3       22.51       29.75      5.37 o 
   8   4   3      621.56      581.68     25.68 o 
   9   4   3       94.74      105.25     14.40 o 
  10   4   3      896.22      897.57     38.22 o 
  11   4   3      294.47      322.64     16.51 o 
  12   4   3      255.09      254.23     15.00 o 
  13   4   3       35.61       30.57      8.11 o 
  14   4   3       28.40       32.94     10.76 o 
  15   4   3        0.65       -5.57     11.08 o 
   0   5   3     2558.72     2639.65    146.83 o 
   1   5   3     2199.49     2132.95     66.29 o 
   2   5   3      415.90      474.38     18.69 o 
   3   5   3     7868.28     7673.66    267.12 o 
   4   5   3      271.44      298.72     12.03 o 
   5   5   3     2118.53     2003.35     76.63 o 
   6   5   3       42.16       38.76      4.20 o 
   7   5   3      610.55      577.31     26.24 o 
   8   5   3       31.30       58.48      8.21 o 
   9   5   3     1280.89     1141.56     49.92 o 
  10   5   3       39.13       53.28      7.12 o 
  11   5   3      111.86      104.48      9.35 o 
  12   5   3        0.87        1.42      5.58 o 
  13   5   3       21.07        1.87      6.85 o 
  14   5   3        0.07        1.46      6.83 o 
  15   5   3       12.84        6.76      8.12 o 
   1   6   3       83.51       69.32      3.51 o 
   2   6   3      220.34      226.45     11.07 o 
   3   6   3       70.33       71.49      6.28 o 
   4   6   3      774.72      726.26     26.67 o 
   5   6   3     1401.50     1359.40     49.24 o 
   6   6   3     1148.26     1109.41     44.20 o 
   7   6   3     1231.13     1187.62     58.18 o 
   8   6   3      263.24      218.03     12.04 o 
   9   6   3      526.99      529.73     23.67 o 
  10   6   3      158.42      175.46     11.15 o 
  11   6   3      177.13      183.40     12.05 o 
  12   6   3      143.89      128.46     13.40 o 
  13   6   3       62.42       57.19      9.19 o 
  14   6   3        9.67        5.10      9.31 o 
  15   6   3       21.99       19.53     13.42 o 
   0   7   3     2397.59     2159.88    101.08 o 
   1   7   3       79.76      113.51      5.95 o 
   2   7   3     4630.08     4341.98    174.16 o 
   3   7   3      376.52      403.85     18.02 o 
   4   7   3     3041.04     3056.91    119.69 o 
   5   7   3      192.28      189.33     11.65 o 
   6   7   3     1025.74     1001.61     41.13 o 
   7   7   3        2.58        5.08      8.90 o 
   8   7   3     1187.21     1158.06     59.10 o 
   9   7   3       37.69       52.83      7.09 o 
  10   7   3      402.67      383.31     20.08 o 
  11   7   3        8.40        3.70      5.80 o 
  12   7   3       41.94       57.25      9.19 o 
  13   7   3       24.31       19.59      7.91 o 
  14   7   3        0.19       11.66      7.49 o 
  15   7   3        5.88       18.87      9.69 o 
   1   8   3     1005.52      972.70     35.15 o 
   2   8   3      104.35      129.79      8.07 o 
   3   8   3      197.10      202.02      9.97 o 
   4   8   3      925.06      921.72     38.69 o 
   5   8   3     1045.75      969.80     39.96 o 
   6   8   3      358.54      372.50     18.13 o 
   7   8   3       32.39       44.36      6.62 o 
   8   8   3       42.23       68.90     16.33 o 
   9   8   3      182.10      170.87     11.09 o 
  10   8   3       27.10       18.88      6.35 o 
  11   8   3      324.47      275.93     15.89 o 
  12   8   3       46.23       76.28     10.25 o 
  13   8   3       40.85       51.72      9.21 o 
  14   8   3       37.13       46.76     14.52 o 
   0   9   3      122.87      129.34      8.89 o 
   1   9   3     3210.74     2936.75    120.01 o 
   2   9   3      769.17      804.55     32.62 o 
   3   9   3     3153.29     3021.21    122.80 o 
   4   9   3      573.11      586.18     23.87 o 
   5   9   3     1351.38     1283.87     54.09 o 
   6   9   3      388.41      410.65     17.48 o 
   7   9   3      288.30      278.37     15.17 o 
   8   9   3       14.71       22.52      6.54 o 
   9   9   3      395.85      419.43     20.54 o 
  10   9   3       76.02       71.95      8.56 o 
  11   9   3      100.64      103.85      9.57 o 
  12   9   3        9.52       12.94      7.47 o 
  13   9   3        1.01        1.18      7.82 o 
  14   9   3        2.36        1.72      8.62 o 
   1  10   3      301.43      279.27     12.56 o 
   2  10   3       91.46       91.46      7.13 o 
   3  10   3      288.27      312.24     14.64 o 
   4  10   3       65.70       69.12      7.18 o 
   5  10   3       36.04       32.82      4.96 o 
   6  10   3      324.56      305.94     14.35 o 
   7  10   3       52.30       64.17      6.49 o 
   8  10   3      128.53      152.57     27.77 o 
   9  10   3      106.29       99.94     12.14 o 
  10  10   3      213.37      196.40     12.98 o 
  11  10   3       36.56       39.15      7.80 o 
  12  10   3      234.88      208.08     16.73 o 
  13  10   3        6.95       16.79     12.37 o 
   0  11   3     1448.08     1318.05     77.99 o 
   1  11   3      708.61      650.78     28.32 o 
   2  11   3     3010.25     2793.71    113.39 o 
   3  11   3      561.38      542.06     22.73 o 
   4  11   3     1389.20     1312.75     54.61 o 
   5  11   3      356.81      357.14     15.28 o 
   6  11   3      267.03      278.99     13.38 o 
   7  11   3      107.40       84.76      8.51 o 
   8  11   3      172.91      172.68     13.23 o 
   9  11   3      200.82      219.77     24.82 o 
  10  11   3       72.27       63.21      9.12 o 
  11  11   3       54.80       48.85      8.17 o 
  12  11   3       16.10       19.76      8.51 o 
  13  11   3        3.44       12.09      9.09 o 
   1  12   3       34.35       45.48      5.59 o 
   2  12   3      130.16      140.42      9.11 o 
   3  12   3       86.24       71.98      7.85 o 
   4  12   3      177.67      183.04     10.72 o 
   5  12   3      751.47      770.06     31.83 o 
   6  12   3       16.71       20.34      5.58 o 
   7  12   3      112.00      103.29      8.48 o 
   8  12   3       75.83       61.58      9.26 o 
   9  12   3      208.76      199.93     16.10 o 
  10  12   3        7.38       12.68      6.83 o 
  11  12   3      282.40      299.12     20.61 o 
  12  12   3       15.06       16.96      8.67 o 
   0  13   3      394.15      369.10     23.59 o 
   1  13   3      698.17      701.65     30.44 o 
   2  13   3      545.32      486.16     21.19 o 
   3  13   3      236.45      253.72     15.57 o 
   4  13   3      597.75      590.02     25.02 o 
   5  13   3      320.03      336.25     17.30 o 
   6  13   3      156.83      153.97     10.66 o 
   7  13   3      170.05      143.18     10.56 o 
   8  13   3      101.97      111.24     11.69 o 
   9  13   3       32.33       27.40      8.49 o 
  10  13   3      140.91      142.51     13.70 o 
  11  13   3        7.08       14.42      7.46 o 
  12  13   3        1.26       -4.24     13.01 o 
   1  14   3       35.27       36.74      5.71 o 
   2  14   3      146.01      154.37     10.10 o 
   3  14   3       72.48       65.89      7.24 o 
   4  14   3      387.21      378.10     24.63 o 
   5  14   3       36.93       39.21      6.80 o 
   6  14   3      122.63      125.41     11.42 o 
   7  14   3       68.17       86.12      8.85 o 
   8  14   3      126.47      125.97     12.46 o 
   9  14   3       22.80       32.93      8.97 o 
  10  14   3      160.69      168.11     15.38 o 
  11  14   3        4.32        6.03      8.46 o 
   0  15   3       75.02       65.64     10.78 o 
   1  15   3      138.48      133.06      9.19 o 
   2  15   3       71.19       85.86      8.38 o 
   3  15   3      749.42      722.81     32.03 o 
   4  15   3      171.66      178.08     11.38 o 
   5  15   3      304.14      321.64     16.84 o 
   6  15   3      163.66      140.68     12.82 o 
   7  15   3      102.17      101.56      9.56 o 
   8  15   3       53.27       41.21      9.12 o 
   9  15   3      137.21      131.97     16.77 o 
  10  15   3        3.31        0.96     12.75 o 
   1  16   3       42.98       48.28     12.54 o 
   2  16   3      104.45       93.78      9.80 o 
   3  16   3      125.56      122.28     11.28 o 
   4  16   3        4.38       19.64      8.76 o 
   5  16   3      100.12       78.53     10.35 o 
   6  16   3        4.30       18.01      8.07 o 
   7  16   3       86.81       88.23     11.04 o 
   8  16   3       20.69       65.31     10.60 o 
   9  16   3       56.42       57.06     13.24 o 
   0  17   3      345.84      321.30     33.26 o 
   1  17   3       78.88      115.07     24.48 o 
   2  17   3      370.75      391.89     27.30 o 
   3  17   3       10.23        5.41     11.67 o 
   4  17   3      332.62      360.41     21.77 o 
   5  17   3       25.79       20.59      8.39 o 
   6  17   3      189.75      202.73     15.85 o 
   7  17   3       69.06       81.81     11.65 o 
   8  17   3       84.33       78.11     22.94 o 
   1  18   3       11.94       15.58     13.06 o 
   2  18   3        2.67       -0.58      9.56 o 
   3  18   3       11.08       -4.27      9.54 o 
   4  18   3       37.61       33.76     10.99 o 
   5  18   3       21.22       30.36     11.05 o 
   6  18   3       54.65       68.42     14.11 o 
   0  19   3      129.30      122.03     22.61 o 
   1  19   3      265.11      287.72     23.15 o 
   2  19   3       13.38       32.14     11.99 o 
   3  19   3      239.91      310.52     52.53 o 
   4  19   3        7.75       10.39     13.02 o 
   2   0   4     5749.08     5905.22    479.13 o 
   4   0   4     5396.50     5546.46    317.76 o 
   6   0   4     1589.90     1614.91    100.15 o 
   8   0   4      649.14      676.27     40.33 o 
  10   0   4      239.99      234.78     19.36 o 
  12   0   4       28.29       38.60     10.07 o 
  14   0   4       26.24       51.63     11.34 o 
   1   1   4      549.84      525.46     34.89 o 
   2   1   4       32.57       47.45      5.39 o 
   3   1   4     1620.12     1602.61     77.57 o 
   4   1   4      605.77      602.97     21.85 o 
   5   1   4     1233.10     1311.30     53.05 o 
   6   1   4      295.62      290.27     13.86 o 
   7   1   4      112.57      132.90      9.11 o 
   8   1   4      141.11      158.40     21.78 o 
   9   1   4      520.30      527.11     28.00 o 
  10   1   4      232.08      237.73     13.58 o 
  11   1   4      547.74      579.29     26.32 o 
  12   1   4      111.51      125.21     10.35 o 
  13   1   4       53.73       63.79      8.63 o 
  14   1   4       15.02       13.27      6.87 o 
  15   1   4       21.54       29.08      8.51 o 
   0   2   4      428.88      391.55     35.38 o 
   1   2   4     2494.54     2619.99    129.04 o 
   2   2   4      394.49      410.05     22.01 o 
   3   2   4     5520.18     5529.07    217.07 o 
   4   2   4     1280.56     1350.64     53.69 o 
   5   2   4     2103.50     2085.32     71.38 o 
   6   2   4      171.97      162.77      9.25 o 
   7   2   4      356.96      382.45     18.54 o 
   8   2   4       19.44       22.32      4.93 o 
   9   2   4      528.15      533.03     23.99 o 
  10   2   4       15.21       16.71      5.27 o 
  11   2   4      119.79      129.11     11.53 o 
  12   2   4        1.64        2.32      5.90 o 
  13   2   4        4.00       18.89      6.76 o 
  14   2   4       12.49       24.50      7.81 o 
  15   2   4        8.01       19.87      9.31 o 
   1   3   4      137.43      130.71      7.52 o 
   2   3   4      356.05      363.52     15.69 o 
   3   3   4       82.45       88.76     10.51 o 
   4   3   4     1441.84     1459.34     57.22 o 
   5   3   4      488.62      513.58     21.34 o 
   6   3   4      309.26      314.54     14.76 o 
   7   3   4      236.88      213.08     12.20 o 
   8   3   4      425.40      405.67     20.10 o 
   9   3   4       12.23       14.12      4.95 o 
  10   3   4      898.23      891.27     39.34 o 
  11   3   4       19.55       31.16      6.66 o 
  12   3   4      374.78      375.06     23.34 o 
  13   3   4       16.35        7.91     12.32 o 
  14   3   4       38.16       31.46     14.21 o 
  15   3   4       19.61       25.16     10.07 o 
   0   4   4     1778.52     1662.50     94.87 o 
   1   4   4      306.64      336.94     13.74 o 
   2   4   4     3625.39     3559.34    139.45 o 
   3   4   4     1917.34     1856.55     75.41 o 
   4   4   4     1515.24     1486.53     57.52 o 
   5   4   4      694.14      690.63     29.92 o 
   6   4   4      148.11      169.97     12.94 o 
   7   4   4       38.91       50.82      9.71 o 
   8   4   4      729.67      743.40     31.45 o 
   9   4   4      203.14      199.86     14.79 o 
  10   4   4      353.81      373.41     21.39 o 
  11   4   4        3.13       -1.31      7.96 o 
  12   4   4       15.61       29.11      7.73 o 
  13   4   4       10.59        8.13      7.13 o 
  14   4   4        2.04       12.17     11.37 o 
   1   5   4      325.80      336.03     14.20 o 
   2   5   4       25.04       34.95      3.99 o 
   3   5   4      249.88      257.29     12.79 o 
   4   5   4       26.40       35.20      4.16 o 
   5   5   4     1712.80     1676.17     77.01 o 
   6   5   4      195.88      193.27     16.27 o 
   7   5   4      622.68      577.07     31.06 o 
   8   5   4      143.91      171.07     17.25 o 
   9   5   4      847.35      819.13     43.32 o 
  10   5   4       25.10       17.54      7.44 o 
  11   5   4      564.77      577.87     30.37 o 
  12   5   4        7.56       15.97      7.47 o 
  13   5   4       89.81      106.65     10.17 o 
  14   5   4        8.11       14.81      9.10 o 
   0   6   4     2132.72     2298.60    109.14 o 
   1   6   4     2233.68     2134.89     83.84 o 
   2   6   4     2796.58     2751.59    110.50 o 
   3   6   4      927.51      905.58     41.39 o 
   4   6   4     1004.34     1018.17     41.55 o 
   5   6   4      168.55      174.96     11.82 o 
   6   6   4      236.27      264.76     17.10 o 
   7   6   4      162.81      153.14     11.75 o 
   8   6   4      344.45      351.85     19.35 o 
   9   6   4      205.36      222.34     13.23 o 
  10   6   4      223.70      227.09     14.29 o 
  11   6   4       47.37       60.42      8.34 o 
  12   6   4       37.78       39.16      7.71 o 
  13   6   4        0.11       -1.89      6.65 o 
  14   6   4        4.61       20.39      9.06 o 
   1   7   4        6.77       18.93      3.89 o 
   2   7   4      322.25      319.88     22.16 o 
   3   7   4        8.31       10.96      4.01 o 
   4   7   4      481.33      478.84     28.98 o 
   5   7   4      129.42      139.39      9.05 o 
   6   7   4      793.82      754.04     38.28 o 
   7   7   4       49.43       56.49      7.61 o 
   8   7   4      290.73      307.38     19.02 o 
   9   7   4       20.80       23.56      7.08 o 
  10   7   4      398.46      366.88     18.80 o 
  11   7   4       27.17       61.07      9.54 o 
  12   7   4      194.71      194.85     17.05 o 
  13   7   4       11.60        0.13      8.81 o 
  14   7   4       70.58      109.39     20.18 o 
   0   8   4      705.33      636.57     37.15 o 
   1   8   4     2517.36     2406.83    115.87 o 
   2   8   4      519.27      518.09     21.77 o 
   3   8   4     2218.24     2251.51     89.89 o 
   4   8   4      352.25      356.74     18.06 o 
   5   8   4      185.22      189.85     11.50 o 
   6   8   4       23.12       24.05      5.96 o 
   7   8   4      357.84      330.62     36.22 o 
   8   8   4       68.21       77.10      9.61 o 
   9   8   4      725.13      757.07     32.90 o 
  10   8   4       13.17       25.41      6.86 o 
  11   8   4       38.32       50.62      7.95 o 
  12   8   4       11.30        8.69      6.64 o 
  13   8   4        8.80        3.16      7.50 o 
   1   9   4       74.43       73.29      6.55 o 
   2   9   4      169.19      165.14     11.06 o 
   3   9   4       26.52       36.81      5.14 o 
   4   9   4      282.06      295.23     14.17 o 
   5   9   4      292.19      298.11     14.14 o 
   6   9   4      161.86      172.69     10.57 o 
   7   9   4      300.15      298.64     17.92 o 
   8   9   4       30.56       25.89      7.47 o 
   9   9   4      194.62      168.95     12.32 o 
  10   9   4       12.05       18.21      6.72 o 
  11   9   4      186.24      197.47     13.46 o 
  12   9   4        1.29        5.37      6.84 o 
  13   9   4       40.52       42.38      9.99 o 
   0  10   4     1206.08     1062.42     68.99 o 
   1  10   4       49.60       55.99      6.13 o 
   2  10   4     1264.28     1163.55     58.22 o 
   3  10   4      209.50      208.29     11.60 o 
   4  10   4     1247.06     1158.52     46.91 o 
   5  10   4      166.61      204.67     12.36 o 
   6  10   4      471.93      445.25     21.28 o 
   7  10   4       71.33      105.64     14.25 o 
   8  10   4      417.68      430.88     26.35 o 
   9  10   4        3.41        1.37      6.98 o 
  10  10   4      194.10      220.80     15.34 o 
  11  10   4       11.21       17.71      7.31 o 
  12  10   4       10.97       36.33     15.32 o 
  13  10   4        3.77       14.51     12.47 o 
   1  11   4       56.78       53.53     10.00 o 
   2  11   4      111.15      112.51     17.68 o 
   3  11   4       69.87       69.44      7.85 o 
   4  11   4      359.41      357.05     16.81 o 
   5  11   4      218.97      210.53     12.27 o 
   6  11   4      124.28      127.58      9.21 o 
   7  11   4       37.47       33.83      8.38 o 
   8  11   4       63.58       52.86      9.17 o 
   9  11   4       73.68       76.54     10.26 o 
  10  11   4      181.21      206.71     14.67 o 
  11  11   4       64.80       57.30      9.21 o 
  12  11   4       30.36       31.34      8.81 o 
   0  12   4        1.58        5.80      6.55 o 
   1  12   4      400.05      366.09     18.69 o 
   2  12   4       47.16       57.17      6.76 o 
   3  12   4     1564.47     1487.50     68.45 o 
   4  12   4       20.04       26.09      6.78 o 
   5  12   4      543.33      535.78     24.88 o 
   6  12   4       84.44      102.50      8.69 o 
   7  12   4      196.08      213.69     19.66 o 
   8  12   4       20.08       23.56      8.31 o 
   9  12   4      199.06      202.29     15.95 o 
  10  12   4        3.56       -1.88      7.63 o 
  11  12   4       36.35       22.34      7.85 o 
   1  13   4       97.80       89.72     12.20 o 
   2  13   4      191.99      225.11     13.10 o 
   3  13   4      215.68      238.46     19.14 o 
   4  13   4       52.58       51.19      8.18 o 
   5  13   4       25.42       29.68     10.66 o 
   6  13   4       61.83       53.42      8.21 o 
   7  13   4       25.97       34.81      8.75 o 
   8  13   4       67.51       72.93     17.33 o 
   9  13   4       53.87       70.60     10.77 o 
  10  13   4      114.08       98.28     12.38 o 
  11  13   4       47.26       77.95     10.85 o 
   0  14   4      372.66      334.95     39.14 o 
   1  14   4       74.06       59.39      7.66 o 
   2  14   4      530.16      447.78     20.47 o 
   3  14   4       60.45       52.02      7.37 o 
   4  14   4      519.24      528.41     28.40 o 
   5  14   4       12.22       17.85      7.35 o 
   6  14   4      150.56      191.77     14.16 o 
   7  14   4        8.74       21.91      8.53 o 
   8  14   4      105.43      110.82     14.57 o 
   9  14   4        0.52       14.54      8.88 o 
  10  14   4       31.76       41.06     10.51 o 
   1  15   4       23.68       32.15      6.75 o 
   2  15   4       29.84       20.65      6.48 o 
   3  15   4       22.85       38.02      7.11 o 
   4  15   4       35.41       28.26      6.93 o 
   5  15   4       59.87       62.46      9.24 o 
   6  15   4       63.25       70.29     10.29 o 
   7  15   4        1.31        2.60     18.46 o 
   8  15   4       46.11       61.53     12.88 o 
   9  15   4       31.84       22.88      9.88 o 
   0  16   4       25.73       49.45     11.02 o 
   1  16   4      425.29      382.36     20.14 o 
   2  16   4       90.67       92.93      9.09 o 
   3  16   4      251.12      273.41     15.73 o 
   4  16   4      161.29      150.27     11.76 o 
   5  16   4      119.76      108.57     12.01 o 
   6  16   4       13.39       21.98      8.97 o 
   7  16   4       69.69       88.26     14.74 o 
   8  16   4       37.00       54.65     14.67 o 
   1  17   4        8.47       -5.31      6.88 o 
   2  17   4       18.77       65.88     34.22 o 
   3  17   4        2.23       -1.88      8.10 o 
   4  17   4       30.48       18.08      8.54 o 
   5  17   4       32.97       53.88     10.39 o 
   6  17   4       19.50       23.53      9.50 o 
   0  18   4      244.75      252.51     31.17 o 
   1  18   4       49.70       62.14     17.40 o 
   2  18   4      202.15      242.34     30.63 o 
   3  18   4      108.06      142.57     16.54 o 
   4  18   4       80.52       92.78     12.07 o 
   2   0   5      295.54      272.92     29.44 o 
   4   0   5      113.18      132.79     19.27 o 
   6   0   5       19.56       21.34      6.60 o 
   8   0   5      529.31      495.63     33.90 o 
  10   0   5      479.72      478.48     31.77 o 
  12   0   5      156.21      171.42     18.46 o 
  14   0   5       63.72       65.21     14.71 o 
   1   1   5     1073.35     1066.99     58.12 o 
   2   1   5     1671.98     1674.66     79.67 o 
   3   1   5     1945.13     1889.09     86.43 o 
   4   1   5      797.48      801.93     41.05 o 
   5   1   5     1178.10     1154.28     55.18 o 
   6   1   5      347.64      329.43     17.12 o 
   7   1   5      455.58      460.60     22.89 o 
   8   1   5      173.63      197.96     12.73 o 
   9   1   5      184.48      178.20     11.41 o 
  10   1   5       27.26       26.45      6.70 o 
  11   1   5       58.02       61.08      8.21 o 
  12   1   5       21.84       20.26      7.15 o 
  13   1   5       41.02       45.63     10.06 o 
  14   1   5       39.95       36.98     10.31 o 
   1   2   5      248.77      225.22     12.61 o 
   2   2   5      205.81      207.20     19.51 o 
   3   2   5      436.65      402.25     18.83 o 
   4   2   5      125.31      134.62     10.75 o 
   5   2   5      146.60      154.76     13.65 o 
   6   2   5       76.69       78.37     10.12 o 
   7   2   5      222.47      205.14     12.88 o 
   8   2   5      210.43      199.00     13.19 o 
   9   2   5      529.50      502.50     28.01 o 
  10   2   5       44.21       51.92      9.95 o 
  11   2   5      225.08      245.42     18.83 o 
  12   2   5        2.28        2.21      7.26 o 
  13   2   5       37.23       48.25      9.91 o 
  14   2   5        0.55       13.50     10.00 o 
   0   3   5     1686.06     1689.90    147.49 o 
   1   3   5     1356.96     1405.32     65.16 o 
   2   3   5     1518.90     1503.64     60.85 o 
   3   3   5      432.69      437.13     19.63 o 
   4   3   5     1920.45     1957.77     74.78 o 
   5   3   5      202.35      187.27     13.10 o 
   6   3   5     1180.10     1205.94     51.94 o 
   7   3   5       91.70      119.80      8.71 o 
   8   3   5      781.41      740.33     38.24 o 
   9   3   5       95.83       99.19     17.31 o 
  10   3   5      206.16      228.30     24.17 o 
  11   3   5       23.27       15.35      7.53 o 
  12   3   5       23.30       27.75      8.10 o 
  13   3   5        0.84        6.29      7.74 o 
  14   3   5       21.43       29.89     10.57 o 
   1   4   5      136.46      134.31      8.47 o 
   2   4   5      232.45      231.54     12.92 o 
   3   4   5      242.88      226.07     11.71 o 
   4   4   5      337.80      352.29     18.94 o 
   5   4   5       93.11      100.29     11.14 o 
   6   4   5      397.75      376.81     21.49 o 
   7   4   5      291.58      258.50     17.16 o 
   8   4   5      342.31      346.25     21.78 o 
   9   4   5      131.70      134.21     12.46 o 
  10   4   5      108.40      123.29     12.33 o 
  11   4   5       30.55       26.55      7.93 o 
  12   4   5       29.23       16.67      8.11 o 
  13   4   5       20.19       15.60      8.38 o 
   0   5   5      430.71      467.63     28.07 o 
   1   5   5     2283.08     2225.50    105.70 o 
   2   5   5      136.40      140.31      8.75 o 
   3   5   5     1156.42     1113.08     51.59 o 
   4   5   5       11.64       19.00      5.11 o 
   5   5   5      415.32      410.13     35.63 o 
   6   5   5      112.28      122.08     12.31 o 
   7   5   5      955.31      938.61     54.07 o 
   8   5   5      142.88      161.82     21.35 o 
   9   5   5      589.12      591.86     31.64 o 
  10   5   5       19.38       17.44      7.44 o 
  11   5   5       35.87       34.44      8.85 o 
  12   5   5        1.05       11.84      9.42 o 
  13   5   5       31.93       24.82     14.35 o 
   1   6   5       89.76      108.14     17.49 o 
   2   6   5      244.22      219.42     14.85 o 
   3   6   5      103.11       99.66     11.48 o 
   4   6   5       10.76       24.06      5.05 o 
   5   6   5      364.24      303.43     18.50 o 
   6   6   5       18.78       25.20      7.43 o 
   7   6   5      388.70      373.20     21.92 o 
   8   6   5       86.85       93.84     16.61 o 
   9   6   5      110.29      111.18     10.42 o 
  10   6   5      127.03      142.54     11.43 o 
  11   6   5       28.10       40.36      7.98 o 
  12   6   5       17.46       19.95      7.39 o 
  13   6   5       57.98       61.55     11.28 o 
   0   7   5     2259.55     2284.95    130.34 o 
   1   7   5       77.27       84.28     10.81 o 
   2   7   5     1645.18     1648.42     76.20 o 
   3   7   5       33.85       39.51      5.61 o 
   4   7   5      721.95      688.25     29.78 o 
   5   7   5       74.29      101.90      9.93 o 
   6   7   5      497.71      491.54     29.74 o 
   7   7   5       22.70       18.92      7.28 o 
   8   7   5      433.11      427.18     21.66 o 
   9   7   5       17.73        6.35      6.11 o 
  10   7   5      255.68      287.82     16.83 o 
  11   7   5        8.35       18.05      7.28 o 
  12   7   5       30.82       33.80      8.49 o 
  13   7   5        5.28        9.49      8.90 o 
   1   8   5      210.35      213.48     16.25 o 
   2   8   5       36.78       52.80      7.00 o 
   3   8   5       79.65       87.83      8.77 o 
   4   8   5      135.27      125.78      8.80 o 
   5   8   5       84.54       73.88      8.44 o 
   6   8   5       84.31       87.89      9.91 o 
   7   8   5       77.74       75.25      9.93 o 
   8   8   5      186.07      177.16     19.52 o 
   9   8   5      171.09      163.84     12.51 o 
  10   8   5      204.79      219.58     14.42 o 
  11   8   5       81.54       75.73      9.10 o 
  12   8   5       34.65       31.86      8.13 o 
   0   9   5      200.38      214.46     21.99 o 
   1   9   5     1423.21     1343.59     54.78 o 
   2   9   5       49.08       45.16      7.04 o 
   3   9   5     1185.28     1220.11     57.39 o 
   4   9   5       38.33       37.66      6.91 o 
   5   9   5      660.44      665.82     36.28 o 
   6   9   5       41.17       51.72      8.40 o 
   7   9   5      336.77      340.99     45.25 o 
   8   9   5      131.33      105.01     14.13 o 
   9   9   5      121.58      134.85     11.49 o 
  10   9   5        8.27       17.85      7.43 o 
  11   9   5       17.41       20.36      7.77 o 
  12   9   5        3.26        5.63      8.07 o 
   1  10   5       33.20       41.37      8.44 o 
   2  10   5      180.96      186.00     12.75 o 
   3  10   5       25.35       37.88      6.94 o 
   4  10   5       59.37       58.75      7.98 o 
   5  10   5       10.17       14.04      7.08 o 
   6  10   5      129.16      130.39     11.75 o 
   7  10   5        9.59        7.93      7.19 o 
   8  10   5      188.78      189.39     15.30 o 
   9  10   5       41.43       43.45     14.40 o 
  10  10   5       52.96       48.53      8.71 o 
  11  10   5       32.38       35.81      8.39 o 
   0  11   5      499.58      478.96     40.41 o 
   1  11   5      106.26      122.94      9.45 o 
   2  11   5      731.13      691.70     30.62 o 
   3  11   5      164.07      158.96     12.42 o 
   4  11   5      593.10      627.71     31.01 o 
   5  11   5       25.13       23.23      7.38 o 
   6  11   5      253.44      278.29     41.51 o 
   7  11   5       79.35       79.05     10.88 o 
   8  11   5       96.90      100.76     12.20 o 
   9  11   5       80.59      108.43     13.35 o 
  10  11   5       22.87       23.62      8.00 o 
  11  11   5       10.68       16.04      8.82 o 
   1  12   5       14.66        8.49      8.56 o 
   2  12   5       55.52       59.96      7.59 o 
   3  12   5       77.53       78.26      9.31 o 
   4  12   5       49.53       48.42      8.44 o 
   5  12   5       51.62       42.62      8.38 o 
   6  12   5       24.64       24.75     10.44 o 
   7  12   5      109.77       83.80     14.43 o 
   8  12   5       13.28        2.03     14.15 o 
   9  12   5      127.24      119.66     17.35 o 
  10  12   5        1.24       -1.51     10.85 o 
   0  13   5       91.75      107.42     13.91 o 
   1  13   5      376.69      409.87     19.58 o 
   2  13   5      136.60      145.91     10.82 o 
   3  13   5      438.16      462.74     22.02 o 
   4  13   5      118.52      110.76     11.44 o 
   5  13   5      279.00      324.55     19.29 o 
   6  13   5       60.62       77.35     13.52 o 
   7  13   5       91.49       93.11     21.12 o 
   8  13   5       46.91       30.63     11.33 o 
   9  13   5       35.25       22.71     12.49 o 
   1  14   5        9.73       13.50      6.39 o 
   2  14   5       38.47       43.73      7.31 o 
   3  14   5        0.10       -3.40      6.01 o 
   4  14   5      122.05      118.22     10.32 o 
   5  14   5       66.41       87.69     11.03 o 
   6  14   5      103.76       95.09     14.65 o 
   7  14   5        2.63        1.35      9.40 o 
   8  14   5      100.04       88.69     15.22 o 
   0  15   5      271.64      248.27     21.35 o 
   1  15   5      175.73      190.69     12.78 o 
   2  15   5      172.29      182.97     12.25 o 
   3  15   5      216.34      249.50     14.91 o 
   4  15   5       83.14       87.01      9.48 o 
   5  15   5       74.91       98.83     33.40 o 
   6  15   5       39.05       42.26     15.53 o 
   7  15   5       32.61       51.05     14.56 o 
   1  16   5        4.68        6.21      6.68 o 
   2  16   5       26.58       24.39     10.32 o 
   3  16   5       22.35       17.37      6.80 o 
   4  16   5       31.37       36.27      8.13 o 
   5  16   5       46.15       49.52      9.14 o 
   0  17   5       84.06       72.36     22.92 o 
   1  17   5       23.11       33.73      7.95 o 
   2  17   5      119.26      112.73     10.62 o 
   3  17   5       50.85       44.79      8.55 o 
   0   0   6     3336.35     3539.17    290.51 o 
   2   0   6      702.27      718.08     45.75 o 
   4   0   6      329.40      319.81     20.59 o 
   6   0   6      526.09      531.06     35.23 o 
   8   0   6      150.42      163.85     16.33 o 
  10   0   6       25.47       23.40     15.99 o 
  12   0   6       63.12       53.55     17.94 o 
   1   1   6      155.84      146.62     17.39 o 
   2   1   6      127.78      147.11     12.56 o 
   3   1   6      258.74      234.11     15.11 o 
   4   1   6      108.59      123.01     12.67 o 
   5   1   6       45.10       53.04      6.20 o 
   6   1   6       27.11       29.20      7.86 o 
   7   1   6      205.91      188.96     16.69 o 
   8   1   6      136.64      149.49     14.52 o 
   9   1   6      146.92      181.08     12.10 o 
  10   1   6       71.22       70.33     10.11 o 
  11   1   6       42.50       55.59      9.34 o 
  12   1   6       17.42       21.88      8.91 o 
   0   2   6      110.78      180.61     23.05 o 
   1   2   6     1362.51     1421.71     87.24 o 
   2   2   6      244.02      274.54     15.86 o 
   3   2   6      495.38      469.81     22.17 o 
   4   2   6      140.81      136.43     10.08 o 
   5   2   6      382.84      372.10     18.23 o 
   6   2   6       39.34       45.94      6.28 o 
   7   2   6      384.77      408.57     24.39 o 
   8   2   6       29.21       30.66      7.85 o 
   9   2   6       55.94       63.69     10.05 o 
  10   2   6        9.83       19.13     12.45 o 
  11   2   6        9.32        8.10      7.63 o 
  12   2   6       15.50       23.16      8.73 o 
   1   3   6       86.29      101.87     11.71 o 
   2   3   6      391.30      375.36     17.59 o 
   3   3   6       19.43       17.90      5.96 o 
   4   3   6       13.10       13.96      7.11 o 
   5   3   6       75.40       76.46      8.70 o 
   6   3   6      108.53       94.29     10.76 o 
   7   3   6      129.75      117.56     11.51 o 
   8   3   6      294.95      296.04     25.07 o 
   9   3   6       51.79       88.59     13.50 o 
  10   3   6       96.02      112.44     12.04 o 
  11   3   6       12.61       20.13      8.18 o 
  12   3   6       17.58       26.46      8.48 o 
   0   4   6      954.92     1002.15     57.39 o 
   1   4   6      318.97      339.87     24.54 o 
   2   4   6      554.43      542.70     33.06 o 
   3   4   6      171.32      156.13     11.14 o 
   4   4   6      402.87      436.79     29.91 o 
   5   4   6      156.80      174.15     15.60 o 
   6   4   6      659.12      652.60     35.58 o 
   7   4   6      148.32      184.36     20.70 o 
   8   4   6      186.05      198.77     15.82 o 
   9   4   6        7.81        3.69      7.04 o 
  10   4   6       13.87       20.80      8.07 o 
  11   4   6       21.42       17.31      8.00 o 
  12   4   6       11.47        1.76      8.21 o 
   1   5   6       93.74       81.12      9.41 o 
   2   5   6       68.05       63.15      8.90 o 
   3   5   6      145.61      123.65     13.00 o 
   4   5   6      138.76      141.97     14.31 o 
   5   5   6       47.16       44.25     19.58 o 
   6   5   6       25.57       38.00      9.18 o 
   7   5   6      231.76      238.91     16.63 o 
   8   5   6       11.76       19.01      7.74 o 
   9   5   6      237.45      200.25     16.24 o 
  10   5   6       16.20       31.17      8.61 o 
  11   5   6       26.20       26.50     11.17 o 
  12   5   6        8.39       15.58      8.76 o 
   0   6   6      556.98      559.15     43.83 o 
   1   6   6      624.73      606.75     33.23 o 
   2   6   6      240.49      251.27     20.15 o 
   3   6   6      252.43      308.99     27.50 o 
   4   6   6       93.35       92.91     16.36 o 
   5   6   6      358.62      386.87     23.42 o 
   6   6   6      289.68      297.00     18.96 o 
   7   6   6      220.06      213.77     14.19 o 
   8   6   6      198.92      214.99     22.37 o 
   9   6   6       35.50       27.79      7.71 o 
  10   6   6        2.88       -3.34      6.77 o 
  11   6   6        6.08       -1.74      6.69 o 
   1   7   6        7.45        5.92      5.37 o 
   2   7   6      167.58      179.01     13.16 o 
   3   7   6       73.97       53.48      8.33 o 
   4   7   6       37.38       20.18     12.92 o 
   5   7   6      154.00      120.16     30.13 o 
   6   7   6      149.66      129.32     12.33 o 
   7   7   6       16.22       13.93      7.44 o 
   8   7   6      343.94      333.73     21.23 o 
   9   7   6       15.96       20.26      7.53 o 
  10   7   6       73.05       69.36     10.62 o 
  11   7   6       16.21       27.93      9.20 o 
   0   8   6      263.20      301.13     29.67 o 
   1   8   6      722.82      705.90     31.47 o 
   2   8   6      325.48      329.58     20.03 o 
   3   8   6      150.39      150.51     12.46 o 
   4   8   6      144.02      142.30     16.12 o 
   5   8   6      225.12      215.22     21.17 o 
   6   8   6       38.49       58.85     11.42 o 
   7   8   6      259.60      304.16     20.69 o 
   8   8   6       20.66       21.17     10.70 o 
   9   8   6       67.65       71.86      9.31 o 
  10   8   6        6.07       -2.99      7.05 o 
  11   8   6        3.68       20.84      9.07 o 
   1   9   6       32.35       35.56      6.80 o 
   2   9   6       22.62       19.53      7.10 o 
   3   9   6       79.83       70.14      8.96 o 
   4   9   6       17.34        6.97      8.34 o 
   5   9   6       62.17       36.50     10.84 o 
   6   9   6       12.93       20.42     15.64 o 
   7   9   6      100.65      118.11     19.27 o 
   8   9   6       11.94       16.95      8.60 o 
   9   9   6      109.37      121.49     11.43 o 
  10   9   6        3.66        2.10      7.37 o 
   0  10   6      817.44      845.52     52.26 o 
   1  10   6      246.51      249.43     15.34 o 
   2  10   6      422.70      369.11     23.83 o 
   3  10   6       93.15       94.77     10.43 o 
   4  10   6      191.30      197.09     18.81 o 
   5  10   6       20.91       22.95     10.29 o 
   6  10   6      297.40      256.68     24.06 o 
   7  10   6        3.16       12.92      9.90 o 
   8  10   6      104.76      128.85     16.57 o 
   9  10   6       16.65       18.53      8.99 o 
  10  10   6       30.59       38.87     11.83 o 
   1  11   6       72.49       69.49      8.56 o 
   2  11   6       54.07       48.38      7.88 o 
   3  11   6       30.68       36.92      8.10 o 
   4  11   6       70.00       71.97     15.91 o 
   5  11   6       13.79       14.82     13.46 o 
   6  11   6       61.28       68.66     13.10 o 
   7  11   6        5.72       13.41     10.67 o 
   8  11   6       69.58       66.20     13.34 o 
   9  11   6       14.57       29.21     13.65 o 
   0  12   6      119.83      100.98     14.66 o 
   1  12   6      466.21      462.09     28.34 o 
   2  12   6      103.89      106.08     10.30 o 
   3  12   6      373.39      377.90     19.18 o 
   4  12   6       51.75       58.15     12.32 o 
   5  12   6      281.82      270.19     24.11 o 
   6  12   6        8.19        5.60     10.29 o 
   7  12   6      155.65      132.53     17.90 o 
   8  12   6       13.47       19.95     13.20 o 
   1  13   6        2.89        6.57      6.58 o 
   2  13   6       47.21       49.58      8.21 o 
   3  13   6       19.19       11.94      6.97 o 
   4  13   6        9.78       11.85      8.18 o 
   5  13   6       38.68       34.70     11.88 o 
   6  13   6        6.91      -14.85      9.90 o 
   7  13   6       58.30      107.56     25.64 o 
   0  14   6      357.66      382.88     28.35 o 
   1  14   6       22.58       36.82      7.94 o 
   2  14   6      277.44      258.31     16.29 o 
   3  14   6       59.75       44.22      8.11 o 
   4  14   6      205.36      195.07     16.54 o 
   5  14   6       10.88       21.37     12.36 o 
   6  14   6      126.84      171.70     20.33 o 
   1  15   6        5.26       13.86      7.18 o 
   2  15   6        1.27        6.63      7.18 o 
   3  15   6        5.90       26.50      8.47 o 
   4  15   6       25.92       17.41     10.56 o 
   2   0   7      279.65      231.60     27.24 o 
   4   0   7       51.70       56.95     31.12 o 
   6   0   7      264.93      245.38     38.41 o 
   8   0   7      414.08      370.60     42.63 o 
  10   0   7       52.79       18.90     17.40 o 
   0   1   7      177.93      232.78     19.18 o 
   1   1   7      875.80      933.75     65.80 o 
   2   1   7      154.70      157.30     12.75 o 
   3   1   7      237.44      239.73     13.49 o 
   4   1   7      154.23      145.74     10.81 o 
   5   1   7      370.73      321.34     20.17 o 
   6   1   7      196.00      222.99     15.90 o 
   7   1   7      219.05      271.21     24.24 o 
   8   1   7       77.16       93.61     11.51 o 
   9   1   7       10.41       20.97     10.94 o 
  10   1   7       11.23        7.04     11.94 o 
  11   1   7       12.34       27.51     13.42 o 
   1   2   7       44.92       45.48      9.65 o 
   2   2   7       24.47       22.69     12.85 o 
   3   2   7       52.81       42.10     10.24 o 
   4   2   7       11.55       14.43      6.91 o 
   5   2   7       87.46      100.63     11.83 o 
   6   2   7       47.02       59.62     12.15 o 
   7   2   7      253.24      227.57     30.98 o 
   8   2   7       42.87       62.34     11.93 o 
   9   2   7      138.54      160.61     22.18 o 
  10   2   7        8.40       21.06      8.52 o 
   0   3   7     1390.18     1463.85    120.33 o 
   1   3   7      109.80      131.43     17.17 o 
   2   3   7      589.91      578.57     35.93 o 
   3   3   7       40.90       45.56     14.54 o 
   4   3   7      238.01      230.03     18.50 o 
   5   3   7      122.19      117.85     12.47 o 
   6   3   7      413.16      410.10     23.74 o 
   7   3   7       59.49       68.76     11.76 o 
   8   3   7       87.02      110.73     12.15 o 
   9   3   7       19.39       12.89      8.25 o 
  10   3   7       10.38       14.09      8.67 o 
   1   4   7       47.48       51.18     10.13 o 
   2   4   7       67.74       59.45     12.40 o 
   3   4   7       24.34        7.95     11.50 o 
   4   4   7       24.92       13.16     12.04 o 
   5   4   7       11.22       18.91      9.84 o 
   6   4   7       94.29      105.11     24.82 o 
   7   4   7       82.96       82.76     11.68 o 
   8   4   7      158.47      138.14     14.03 o 
   9   4   7       35.79       44.39      9.25 o 
  10   4   7       47.63       39.47      9.64 o 
   0   5   7       65.65       72.56     12.46 o 
   1   5   7     1127.93     1073.06     44.92 o 
   2   5   7       64.66       51.58      8.91 o 
   3   5   7      426.16      448.65     44.29 o 
   4   5   7       51.02       63.04     15.66 o 
   5   5   7      375.36      443.94     41.59 o 
   6   5   7        5.22        8.06      9.27 o 
   7   5   7      234.73      287.13     23.11 o 
   8   5   7        6.71        8.87      8.10 o 
   9   5   7       21.81       26.06      8.58 o 
  10   5   7        5.56       10.81      8.40 o 
   1   6   7       28.77       29.81      7.26 o 
   2   6   7       69.30       66.43      9.66 o 
   3   6   7       47.41       36.38     10.86 o 
   4   6   7       32.02        7.35      9.10 o 
   5   6   7       25.51       23.53     10.53 o 
   6   6   7       63.46       31.94     11.86 o 
   7   6   7       84.96       96.94     12.34 o 
   8   6   7      112.28      132.90     40.68 o 
   9   6   7       51.47       60.89     11.18 o 
   0   7   7      692.31      732.78     44.20 o 
   1   7   7       17.42       20.16      7.10 o 
   2   7   7      305.08      305.39     42.67 o 
   3   7   7       14.03       23.31     10.51 o 
   4   7   7      278.31      285.70     24.83 o 
   5   7   7       29.77       33.25     10.90 o 
   6   7   7      351.68      336.09     27.06 o 
   7   7   7        0.93       -7.89      7.91 o 
   8   7   7      103.28      147.27     27.27 o 
   9   7   7        2.34       -7.77     11.13 o 
   1   8   7       77.99       84.13     12.18 o 
   2   8   7       13.99       21.86      7.29 o 
   3   8   7       95.33       99.95     17.32 o 
   4   8   7       11.93       22.85     10.46 o 
   5   8   7       15.50       12.55     10.41 o 
   6   8   7       16.67       30.41     11.05 o 
   7   8   7       95.83      108.86     24.56 o 
   8   8   7       21.10       22.23     10.19 o 
   0   9   7       96.16       93.09     13.92 o 
   1   9   7      210.48      221.93     14.26 o 
   2   9   7       20.16       19.25      7.17 o 
   3   9   7      170.15      145.30     18.06 o 
   4   9   7       14.20       21.50     10.45 o 
   5   9   7      205.80      203.41     19.93 o 
   6   9   7       27.32       24.84     11.01 o 
   7   9   7      126.10      116.19     17.23 o 
   8   9   7        2.71        3.59     10.58 o 
   1  10   7        0.30        7.74      6.81 o 
   2  10   7       50.95       63.89      8.99 o 
   3  10   7        6.13       -9.94      7.05 o 
   4  10   7       13.10       27.69     10.69 o 
   5  10   7        8.24        1.36     15.32 o 
   6  10   7       46.80       40.04     12.50 o 
   7  10   7       13.84       19.59     12.75 o 
   0  11   7      284.21      285.04     24.90 o 
   1  11   7      143.60      129.49     11.65 o 
   2  11   7      172.73      194.32     16.21 o 
   3  11   7       24.67       34.45     13.36 o 
   4  11   7      131.90      130.97     16.71 o 
   5  11   7       77.58       80.71     15.04 o 
   6  11   7       94.23      123.15     17.97 o 
   1  12   7        3.56       -2.41      6.86 o 
   2  12   7       10.24       18.59      7.92 o 
   3  12   7        9.68       10.89      9.46 o 
   4  12   7        1.06       11.84     10.42 o 
   5  12   7       31.81       38.19     30.98 o 
   0  13   7      126.24       86.73     15.14 o 
   1  13   7       91.73       89.19     10.61 o 
   2  13   7       60.48       66.82     12.35 o 
   3  13   7       42.89       40.85     11.99 o 
   0   0   8      511.06      526.78     53.20 o 
   2   0   8      301.52      391.82     41.67 o 
   6   0   8      179.21      177.74     29.40 o 
   8   0   8       38.61       58.60     19.91 o 
   1   1   8        8.50       26.68      9.02 o 
   2   1   8       10.78       24.61     15.28 o 
   3   1   8        0.23      -11.88     12.11 o 
   4   1   8       20.75       31.98     14.35 o 
   5   1   8       79.96       85.30     14.28 o 
   6   1   8       51.29       42.21     19.21 o 
   7   1   8      105.18      116.73     22.86 o 
   8   1   8       29.21       27.85     22.74 o 
   0   2   8       53.22       63.43     18.09 o 
   1   2   8      486.26      523.75     36.16 o 
   2   2   8       22.82        9.03     15.24 o 
   3   2   8      298.58      309.99     37.42 o 
   4   2   8       10.06        2.24     10.12 o 
   5   2   8      205.09      204.95     22.38 o 
   6   2   8       12.03       25.19     11.15 o 
   7   2   8       88.67       96.93     24.56 o 
   8   2   8       13.04        2.33     11.17 o 
   1   3   8        6.45       20.91     10.29 o 
   2   3   8        8.51       14.20     13.97 o 
   3   3   8       13.15        3.98     10.42 o 
   4   3   8       32.90       25.28     10.76 o 
   5   3   8        5.60        4.75     10.18 o 
   6   3   8      111.83       88.07     14.31 o 
   7   3   8        7.51       -5.55      9.77 o 
   8   3   8       74.36       82.83     14.07 o 
   0   4   8      339.19      299.42     26.85 o 
   1   4   8      125.74      121.79     23.14 o 
   2   4   8      294.13      307.40     26.94 o 
   3   4   8       58.72       68.44     19.21 o 
   4   4   8      268.31      283.77     25.72 o 
   5   4   8       64.89       42.46     12.64 o 
   6   4   8      141.62      160.77     17.74 o 
   7   4   8       34.93       47.52     12.04 o 
   1   5   8       17.85       24.14     10.06 o 
   2   5   8        8.87        2.93      9.13 o 
   3   5   8       57.88       29.44     12.24 o 
   4   5   8        0.28       -6.35      9.64 o 
   5   5   8       86.07      109.19     15.74 o 
   6   5   8        4.04       12.89     10.57 o 
   7   5   8       59.64       56.73     12.84 o 
   0   6   8       89.85       86.71     14.34 o 
   1   6   8      112.91      105.40     10.97 o 
   2   6   8       64.14       56.21     11.08 o 
   3   6   8      154.27      150.23     25.62 o 
   4   6   8       75.94      107.35     17.21 o 
   5   6   8      169.33      155.65     18.06 o 
   6   6   8       79.87       96.51     12.67 o 
   1   7   8        0.19       -7.71      6.66 o 
   2   7   8       38.19       33.71     10.24 o 
   3   7   8        0.25        5.19      9.88 o 
   4   7   8       55.51       46.06     21.78 o 
   5   7   8        4.82        4.49     10.25 o 
   6   7   8       75.43       45.75     12.06 o 
   0   8   8       57.90       66.05     13.76 o 
   1   8   8      114.51      109.46     11.62 o 
   2   8   8       51.98       56.60     14.05 o 
   3   8   8      107.01      132.08     18.74 o 
   4   8   8       51.30       58.18     13.51 o 
   5   8   8      112.48      114.97     20.16 o 
   1   9   8        9.29        1.47      7.48 o 
   2   9   8        0.81        4.83      8.91 o 
   3   9   8       11.75       21.88     10.59 o 
   4   9   8        7.26        8.23     12.40 o 
   0  10   8      176.24      153.70     18.97 o 
   1  10   8       34.30       40.86      9.06 o 
   2  10   8      143.89      148.05     16.44 o 
   1   1   9       59.09       94.60     22.96 o 
   2   1   9       27.78       40.36     19.21 o 
   1   2   9        0.97       28.05     22.70 o 
   2   2   9        3.45        6.74     10.88 o 
   3   2   9        9.08        9.75     11.30 o 
   0   3   9       90.86      104.09     24.61 o 
   1   3   9        6.92        5.63      8.66 o 
   2   3   9       91.08      158.18     30.84 o 
   1   4   9        1.20        7.01      8.48 o 
                                                 
